# Supplementary material for: Behningiidae and Potamanthidae (Insecta, Ephemeroptera) in Thailand
Source: Zookeys. 2021 Oct 29;1067:57–82. doi: 10.3897/zookeys.1067.72779 (PMC8571249; doi:10.3897/zookeys.1067.72779)
Supplement: XML Treatment for Behningia baei [file zookeys.1067.72779-treatment1.xml]

<!DOCTYPE tp:taxon-treatment
  PUBLIC "-//TaxonX//DTD Taxonomic Treatment Publishing DTD v0 20100105//EN" "tax-treatment-NSO.dtd">
<tp:taxon-treatment xmlns:tp="http://www.plazi.org/taxpub"><tp:treatment-meta><kwd-group><label>Taxon classification</label><kwd><named-content xmlns:xlink="http://www.w3.org/1999/xlink" content-type="kingdom">Animalia</named-content></kwd><kwd><named-content xmlns:xlink="http://www.w3.org/1999/xlink" content-type="order">Ephemeroptera</named-content></kwd><kwd><named-content xmlns:xlink="http://www.w3.org/1999/xlink" content-type="family">Behningiidae</named-content></kwd></kwd-group><mixed-citation publication-type="journal"><person-group><name><surname>Kwanboon</surname><given-names>Sedtawut</given-names></name><name><surname>Sartori</surname><given-names>Michel</given-names></name><name><surname>Boonsoong</surname><given-names>Boonsatien</given-names></name></person-group><article-title><tp:taxon-name><tp:taxon-name-part taxon-name-part-type="family">Behningiidae</tp:taxon-name-part></tp:taxon-name> and <tp:taxon-name><tp:taxon-name-part taxon-name-part-type="family">Potamanthidae</tp:taxon-name-part></tp:taxon-name> (<tp:taxon-name><tp:taxon-name-part taxon-name-part-type="class">Insecta</tp:taxon-name-part></tp:taxon-name>, <tp:taxon-name><tp:taxon-name-part taxon-name-part-type="order">Ephemeroptera</tp:taxon-name-part></tp:taxon-name>) in Thailand</article-title><source>Zookeys</source><day>29</day><month>10</month><year>2021</year><volume>1067</volume><fpage>57</fpage><lpage>82</lpage><pub-id pub-id-type="doi">10.3897/zookeys.1067.72779</pub-id></mixed-citation></tp:treatment-meta><tp:nomenclature><tp:taxon-name>
              <object-id xmlns:xlink="http://www.w3.org/1999/xlink" content-type="arpha" xlink:type="simple">CBB5AF64-671B-512F-A1A3-B7BD8DE16789</object-id>
              <tp:taxon-name-part taxon-name-part-type="genus" reg="Behningia">Behningia</tp:taxon-name-part>
              <tp:taxon-name-part taxon-name-part-type="species" reg="baei">baei</tp:taxon-name-part>
            </tp:taxon-name><tp:taxon-authority>McCafferty &amp; Jacobus, 2006</tp:taxon-authority><xref ref-type="fig" rid="F7">Figures 7</xref><xref ref-type="fig" rid="F9">, 9</xref></tp:nomenclature><tp:treatment-sec sec-type="material" id="SECID0ESKAE"><title>Materials examined.</title><p>None.</p></tp:treatment-sec><tp:treatment-sec sec-type="diagnosis" id="SECID0EXKAE"><title>Diagnosis.</title><p>The larvae of <italic><tp:taxon-name><tp:taxon-name-part taxon-name-part-type="genus" reg="Behningia">Behningia</tp:taxon-name-part><tp:taxon-name-part taxon-name-part-type="species" reg="baei">baei</tp:taxon-name-part></tp:taxon-name></italic> McCafferty &amp; Jacobus, 2006 can be distinguished from other <italic><tp:taxon-name><tp:taxon-name-part taxon-name-part-type="genus" reg="Behningia">Behningia</tp:taxon-name-part></tp:taxon-name></italic> species based on the following characteristics: i) labrum deeply emarginate in a V or U shape at anteromedian margin, ii) labial palp I without concavity on outer margin, iii) labial palp II less than 50% length of labial palp III, iv) tarsus of foreleg as long as tibia and v) coxa of hind leg less than 60% as long as femur.</p></tp:treatment-sec><tp:treatment-sec sec-type="distribution" id="SECID0EPLAE"><title>Distribution.</title><p>Phitsanulok province.</p></tp:treatment-sec><tp:treatment-sec sec-type="remarks" id="SECID0EULAE"><title>Remark.</title><p>The larvae of <italic><tp:taxon-name><tp:taxon-name-part taxon-name-part-type="genus" reg="Behningia">B.</tp:taxon-name-part><tp:taxon-name-part taxon-name-part-type="species" reg="baei">baei</tp:taxon-name-part></tp:taxon-name></italic> were originally described by <xref ref-type="bibr" rid="B13">McCafferty and Jacobus (2006)</xref> and collected from Phitsanulok province (Thailand). In this study, we attempted to collect specimens at the type locality (Klong Nam Kub, Ban Khok Phakwan), but no specimens were found during our fieldwork. However, the habitat of the type locality of <italic><tp:taxon-name><tp:taxon-name-part taxon-name-part-type="genus" reg="Behningia">B.</tp:taxon-name-part><tp:taxon-name-part taxon-name-part-type="species" reg="baei">baei</tp:taxon-name-part></tp:taxon-name></italic> is suitable for behningiid larvae, consisting of wadeable, widely flooded rivers with fine sandy bottoms and braided channels (Fig. <xref ref-type="fig" rid="F7">7</xref>).</p></tp:treatment-sec><tp:treatment-sec><!--Section generated to contain objects referenced in tp:taxon-treatment.--><fig id="F7" position="float" orientation="portrait"><object-id xmlns:xlink="http://www.w3.org/1999/xlink" content-type="doi" xlink:type="simple">10.3897/zookeys.1067.72779.figure7</object-id><object-id xmlns:xlink="http://www.w3.org/1999/xlink" content-type="arpha" xlink:type="simple">A9CF40EF-AF83-5CDE-AC09-3C8E9EDECCB1</object-id><label>Figure 7.</label><caption><p>Habitats of <italic><tp:taxon-name><tp:taxon-name-part taxon-name-part-type="genus" reg="Behningia">Behningia</tp:taxon-name-part><tp:taxon-name-part taxon-name-part-type="species" reg="baei">baei</tp:taxon-name-part></tp:taxon-name></italic> McCafferty &amp; Jacobus, 2006 larva <bold>A</bold> Klong Nam Kub stream (March 2021) <bold>B</bold> microhabitat.</p></caption><graphic xmlns:xlink="http://www.w3.org/1999/xlink" xlink:href="zookeys-1067-057-g007.jpg" position="float" orientation="portrait" xlink:type="simple" id="oo_604588.jpg"><uri content-type="original_file" xlink:type="simple">https://binary.pensoft.net/fig/604588</uri></graphic></fig><fig id="F9" position="float" orientation="portrait"><object-id xmlns:xlink="http://www.w3.org/1999/xlink" content-type="doi" xlink:type="simple">10.3897/zookeys.1067.72779.figure9</object-id><object-id xmlns:xlink="http://www.w3.org/1999/xlink" content-type="arpha" xlink:type="simple">1727EFA4-81FB-592B-96A3-7929BD967926</object-id><label>Figure 9.</label><caption><p>Distribution map of the family <tp:taxon-name><tp:taxon-name-part taxon-name-part-type="family">Behningiidae</tp:taxon-name-part></tp:taxon-name> in Thailand.</p></caption><graphic xmlns:xlink="http://www.w3.org/1999/xlink" xlink:href="zookeys-1067-057-g009.jpg" position="float" orientation="portrait" xlink:type="simple" id="oo_604590.jpg"><uri content-type="original_file" xlink:type="simple">https://binary.pensoft.net/fig/604590</uri></graphic></fig></tp:treatment-sec><ref-list><ref id="B13"><mixed-citation xmlns:xlink="http://www.w3.org/1999/xlink" xlink:type="simple"><person-group><name name-style="western"><surname>McCafferty</surname><given-names>WP</given-names></name><name name-style="western"><surname>Jacobus</surname><given-names>LM</given-names></name></person-group> (<year>2006</year>) <article-title>A new Oriental species of <italic><tp:taxon-name><tp:taxon-name-part taxon-name-part-type="genus">Behningia</tp:taxon-name-part></tp:taxon-name></italic> Lestage (<tp:taxon-name><tp:taxon-name-part taxon-name-part-type="order">Ephemeroptera</tp:taxon-name-part></tp:taxon-name>: <tp:taxon-name><tp:taxon-name-part taxon-name-part-type="family">Behningiidae</tp:taxon-name-part></tp:taxon-name>).</article-title><source>Journal of Insect Science</source><volume>6</volume>(<issue>47</issue>): <fpage>1</fpage>–<lpage>4</lpage>. <ext-link xlink:type="simple" ext-link-type="doi" xlink:href="10.1673/031.006.4701">https://doi.org/10.1673/031.006.4701</ext-link></mixed-citation></ref></ref-list></tp:taxon-treatment>
