# Supplementary material for: Behningiidae and Potamanthidae (Insecta, Ephemeroptera) in Thailand
Source: Zookeys. 2021 Oct 29;1067:57–82. doi: 10.3897/zookeys.1067.72779 (PMC8571249; doi:10.3897/zookeys.1067.72779)
Supplement: XML Treatment for Behningia nujiangensis [file zookeys.1067.72779-treatment2.xml]

<!DOCTYPE tp:taxon-treatment
  PUBLIC "-//TaxonX//DTD Taxonomic Treatment Publishing DTD v0 20100105//EN" "tax-treatment-NSO.dtd">
<tp:taxon-treatment xmlns:tp="http://www.plazi.org/taxpub"><tp:treatment-meta><kwd-group><label>Taxon classification</label><kwd><named-content xmlns:xlink="http://www.w3.org/1999/xlink" content-type="kingdom">Animalia</named-content></kwd><kwd><named-content xmlns:xlink="http://www.w3.org/1999/xlink" content-type="order">Ephemeroptera</named-content></kwd><kwd><named-content xmlns:xlink="http://www.w3.org/1999/xlink" content-type="family">Behningiidae</named-content></kwd></kwd-group><mixed-citation publication-type="journal"><person-group><name><surname>Kwanboon</surname><given-names>Sedtawut</given-names></name><name><surname>Sartori</surname><given-names>Michel</given-names></name><name><surname>Boonsoong</surname><given-names>Boonsatien</given-names></name></person-group><article-title><tp:taxon-name><tp:taxon-name-part taxon-name-part-type="family">Behningiidae</tp:taxon-name-part></tp:taxon-name> and <tp:taxon-name><tp:taxon-name-part taxon-name-part-type="family">Potamanthidae</tp:taxon-name-part></tp:taxon-name> (<tp:taxon-name><tp:taxon-name-part taxon-name-part-type="class">Insecta</tp:taxon-name-part></tp:taxon-name>, <tp:taxon-name><tp:taxon-name-part taxon-name-part-type="order">Ephemeroptera</tp:taxon-name-part></tp:taxon-name>) in Thailand</article-title><source>Zookeys</source><day>29</day><month>10</month><year>2021</year><volume>1067</volume><fpage>57</fpage><lpage>82</lpage><pub-id pub-id-type="doi">10.3897/zookeys.1067.72779</pub-id></mixed-citation></tp:treatment-meta><tp:nomenclature><tp:taxon-name>
              <object-id xmlns:xlink="http://www.w3.org/1999/xlink" content-type="arpha" xlink:type="simple">2700A301-A420-5238-BE15-10DB500371F4</object-id>
              <tp:taxon-name-part taxon-name-part-type="genus" reg="Behningia">Behningia</tp:taxon-name-part>
              <tp:taxon-name-part taxon-name-part-type="species" reg="nujiangensis">nujiangensis</tp:taxon-name-part>
            </tp:taxon-name><tp:taxon-authority>Zhou &amp; Bisset, 2019</tp:taxon-authority><xref ref-type="fig" rid="F1">Figures 1A</xref><xref ref-type="fig" rid="F2">, 2</xref><xref ref-type="fig" rid="F3">, 3</xref><xref ref-type="fig" rid="F4">, 4</xref><xref ref-type="fig" rid="F9">, 9</xref></tp:nomenclature><tp:treatment-sec sec-type="material" id="SECID0EQOAE"><title>Materials examined.</title><p>2 mature larvae, Thailand, Chiang Mai province, Mae Tang district, Tard Luang Waterfall, <named-content xmlns:xlink="http://www.w3.org/1999/xlink" content-type="dwc:verbatimCoordinates" xlink:type="simple"><named-content content-type="geo-json" specific-use="{&#34;type&#34;:&#34;Point&#34;,&#34;coordinates&#34;:[98.854750,19.024306]}" id="NCID0EZOAE" xlink:type="simple">19°01'27.5"N, 98°51'17.1"E</named-content></named-content>, 18.IX.2011, P. Sritipsak leg. deposited in <abbrev xmlns:xlink="http://www.w3.org/1999/xlink" content-type="institution" xlink:title="Zoological Museum at Kasetsart University in Bangkok, Thailand" id="ABBRID0E5OAE" xlink:type="simple">ZMKU</abbrev>.</p></tp:treatment-sec><tp:treatment-sec sec-type="diagnosis" id="SECID0ECPAE"><title>Diagnosis.</title><p>The larvae of <italic><tp:taxon-name><tp:taxon-name-part taxon-name-part-type="genus" reg="Behningia">Behningia</tp:taxon-name-part><tp:taxon-name-part taxon-name-part-type="species" reg="nujiangensis">nujiangensis</tp:taxon-name-part></tp:taxon-name></italic> Zhou &amp; Bisset, 2019 can be separated from those of other <italic><tp:taxon-name><tp:taxon-name-part taxon-name-part-type="genus" reg="Behningia">Behningia</tp:taxon-name-part></tp:taxon-name></italic> species based on the following characteristics: i) labrum shallowly emarginate at anteromedian margin (Fig. <xref ref-type="fig" rid="F2">2A</xref>), ii) molar areas of mandible with a small apical spine (Fig. <xref ref-type="fig" rid="F2">2B</xref>), iii) galea-lacinia of maxilla elongated and slender (Fig. <xref ref-type="fig" rid="F2">2C</xref>), iv) labial palp 3-segmented, segment II as long as segment III (Fig. <xref ref-type="fig" rid="F2">2D</xref>), v) tarsus of forelegs about 40% the length of tibia (Fig. <xref ref-type="fig" rid="F3">3A, B</xref>), vi) middle and hind legs with coxa as long as femur (Fig. <xref ref-type="fig" rid="F3">3C, D</xref>).</p><p><bold>Egg</bold> (dissected from mature larva). Length 1.62–1.73 mm, width 1.09–1.26 mm (<italic>n</italic> = 13); oval (Fig. <xref ref-type="fig" rid="F4">4A</xref>); with massive amounts of fibrous adhesive material localised at the polar and equatorial regions of the egg (Fig. <xref ref-type="fig" rid="F4">4B</xref>); chorion densely and finely punctutated, with a weakly developed pentagonal reticulation, circular in shape and convex in the middle (Fig. <xref ref-type="fig" rid="F4">4C</xref>); funnelform micropyle in the centre of circular accumulations of adhesive material only at the equatorial zone (Fig. <xref ref-type="fig" rid="F4">4D</xref>).</p></tp:treatment-sec><tp:treatment-sec sec-type="distribution" id="SECID0EIRAE"><title>Distribution.</title><p>Chiang Mai province.</p></tp:treatment-sec><tp:treatment-sec sec-type="remarks" id="SECID0ENRAE"><title>Remark.</title><p>The larvae of <italic><tp:taxon-name><tp:taxon-name-part taxon-name-part-type="genus" reg="Behningia">B.</tp:taxon-name-part><tp:taxon-name-part taxon-name-part-type="species" reg="nujiangensis">nujiangensis</tp:taxon-name-part></tp:taxon-name></italic> were originally described by <xref ref-type="bibr" rid="B23">Zhou et al. (2019)</xref> and collected from China (Nujiang river, Yunnan province, upper Salween river). In Thailand, the samples were collected from the Tard Luang waterfall (fine sandy habitat) in 2011, and specimens were deposited but only identified to the genus level (Dr. Akekawat Vitheepradit, Department of Entomology, Kasetsart University). In this study, we re-examined and identified the specimens. We attempted to collect specimens from the same microhabitat near the Tard Luang waterfall; however, unfortunately, no specimens were found.</p><fig id="F1" position="float" orientation="portrait"><object-id xmlns:xlink="http://www.w3.org/1999/xlink" content-type="doi" xlink:type="simple">10.3897/zookeys.1067.72779.figure1</object-id><object-id xmlns:xlink="http://www.w3.org/1999/xlink" content-type="arpha" xlink:type="simple">A4FD034B-0942-52B9-947D-6CB964E50980</object-id><label>Figure 1.</label><caption><p>Habitus of larvae <bold>A</bold><italic><tp:taxon-name><tp:taxon-name-part taxon-name-part-type="genus" reg="Behningia">Behningia</tp:taxon-name-part><tp:taxon-name-part taxon-name-part-type="species" reg="nujiangensis">nujiangensis</tp:taxon-name-part></tp:taxon-name></italic> Zhou &amp; Bisset, 2019 <bold>B</bold><italic><tp:taxon-name><tp:taxon-name-part taxon-name-part-type="genus" reg="Protobehningia">Protobehningia</tp:taxon-name-part><tp:taxon-name-part taxon-name-part-type="species" reg="merga">merga</tp:taxon-name-part></tp:taxon-name></italic> Peters &amp; Gillies, 1991.</p></caption><graphic xmlns:xlink="http://www.w3.org/1999/xlink" xlink:href="zookeys-1067-057-g001.jpg" position="float" orientation="portrait" xlink:type="simple" id="oo_604582.jpg"><uri content-type="original_file" xlink:type="simple">https://binary.pensoft.net/fig/604582</uri></graphic></fig><fig id="F2" position="float" orientation="portrait"><object-id xmlns:xlink="http://www.w3.org/1999/xlink" content-type="doi" xlink:type="simple">10.3897/zookeys.1067.72779.figure2</object-id><object-id xmlns:xlink="http://www.w3.org/1999/xlink" content-type="arpha" xlink:type="simple">A28A7B73-D4A0-5AAA-A5FF-D6ED6BC5D2A0</object-id><label>Figure 2.</label><caption><p><italic><tp:taxon-name><tp:taxon-name-part taxon-name-part-type="genus" reg="Behningia">Behningia</tp:taxon-name-part><tp:taxon-name-part taxon-name-part-type="species" reg="nujiangensis">nujiangensis</tp:taxon-name-part></tp:taxon-name></italic> Zhou &amp; Bisset, 2019, larval morphology <bold>A</bold> labrum <bold>B</bold> left mandible (ventral view, arrow indicated small spine) <bold>C</bold> left maxilla (ventral view) <bold>D</bold> left labial palp (ventral view).</p></caption><graphic xmlns:xlink="http://www.w3.org/1999/xlink" xlink:href="zookeys-1067-057-g002.jpg" position="float" orientation="portrait" xlink:type="simple" id="oo_604583.jpg"><uri content-type="original_file" xlink:type="simple">https://binary.pensoft.net/fig/604583</uri></graphic></fig><sec sec-type="Genus Protobehningia Tshernova &amp; Bajkova, 1960" id="SECID0EJUAE"><title>Genus <italic><tp:taxon-name><tp:taxon-name-part taxon-name-part-type="genus" reg="Protobehningia">Protobehningia</tp:taxon-name-part></tp:taxon-name></italic> Tshernova &amp; Bajkova, 1960</title></sec></tp:treatment-sec><tp:treatment-sec><!--Section generated to contain objects referenced in tp:taxon-treatment.--><fig id="F3" position="float" orientation="portrait"><object-id xmlns:xlink="http://www.w3.org/1999/xlink" content-type="doi" xlink:type="simple">10.3897/zookeys.1067.72779.figure3</object-id><object-id xmlns:xlink="http://www.w3.org/1999/xlink" content-type="arpha" xlink:type="simple">8C5569EA-6400-57CE-97B3-3E1657A11FA4</object-id><label>Figure 3.</label><caption><p><italic><tp:taxon-name><tp:taxon-name-part taxon-name-part-type="genus" reg="Behningia">Behningia</tp:taxon-name-part><tp:taxon-name-part taxon-name-part-type="species" reg="nujiangensis">nujiangensis</tp:taxon-name-part></tp:taxon-name></italic> Zhou &amp; Bisset, 2019, larval morphology <bold>A</bold> foreleg <bold>B</bold> closer view of tibia and tarsi of foreleg <bold>C</bold> middle leg <bold>D</bold> hind leg.</p></caption><graphic xmlns:xlink="http://www.w3.org/1999/xlink" xlink:href="zookeys-1067-057-g003.jpg" position="float" orientation="portrait" xlink:type="simple" id="oo_604584.jpg"><uri content-type="original_file" xlink:type="simple">https://binary.pensoft.net/fig/604584</uri></graphic></fig><fig id="F4" position="float" orientation="portrait"><object-id xmlns:xlink="http://www.w3.org/1999/xlink" content-type="doi" xlink:type="simple">10.3897/zookeys.1067.72779.figure4</object-id><object-id xmlns:xlink="http://www.w3.org/1999/xlink" content-type="arpha" xlink:type="simple">6B455CDC-EAB2-547C-B706-AC8AFEFF317E</object-id><label>Figure 4.</label><caption><p><italic><tp:taxon-name><tp:taxon-name-part taxon-name-part-type="genus" reg="Behningia">Behningia</tp:taxon-name-part><tp:taxon-name-part taxon-name-part-type="species" reg="nujiangensis">nujiangensis</tp:taxon-name-part></tp:taxon-name></italic> Zhou &amp; Bisset, 2019, SEMs of egg structures <bold>A</bold> general outline of egg <bold>B</bold> polar cap <bold>C</bold> chorion surface <bold>D</bold> micropyle.</p></caption><graphic xmlns:xlink="http://www.w3.org/1999/xlink" xlink:href="zookeys-1067-057-g004.jpg" position="float" orientation="portrait" xlink:type="simple" id="oo_604585.jpg"><uri content-type="original_file" xlink:type="simple">https://binary.pensoft.net/fig/604585</uri></graphic></fig><fig id="F9" position="float" orientation="portrait"><object-id xmlns:xlink="http://www.w3.org/1999/xlink" content-type="doi" xlink:type="simple">10.3897/zookeys.1067.72779.figure9</object-id><object-id xmlns:xlink="http://www.w3.org/1999/xlink" content-type="arpha" xlink:type="simple">1727EFA4-81FB-592B-96A3-7929BD967926</object-id><label>Figure 9.</label><caption><p>Distribution map of the family <tp:taxon-name><tp:taxon-name-part taxon-name-part-type="family">Behningiidae</tp:taxon-name-part></tp:taxon-name> in Thailand.</p></caption><graphic xmlns:xlink="http://www.w3.org/1999/xlink" xlink:href="zookeys-1067-057-g009.jpg" position="float" orientation="portrait" xlink:type="simple" id="oo_604590.jpg"><uri content-type="original_file" xlink:type="simple">https://binary.pensoft.net/fig/604590</uri></graphic></fig></tp:treatment-sec><ref-list><ref id="B23"><mixed-citation xmlns:xlink="http://www.w3.org/1999/xlink" xlink:type="simple"><person-group><name name-style="western"><surname>Zhou</surname><given-names>X</given-names></name><name name-style="western"><surname>Bisset</surname><given-names>M</given-names></name><name name-style="western"><surname>Xu</surname><given-names>M</given-names></name><name name-style="western"><surname>Wang</surname><given-names>Z</given-names></name></person-group> (<year>2019</year>) <article-title>A new species of <italic><tp:taxon-name><tp:taxon-name-part taxon-name-part-type="genus">Behningia</tp:taxon-name-part></tp:taxon-name></italic> Lestage, 1929 (Ephemerotera: <tp:taxon-name><tp:taxon-name-part taxon-name-part-type="family">Behningiidae</tp:taxon-name-part></tp:taxon-name>) from China.</article-title><source>Zootaxa</source><volume>4671</volume>(<issue>3</issue>): <fpage>420</fpage>–<lpage>426</lpage>. <ext-link xlink:type="simple" ext-link-type="doi" xlink:href="10.11646/zootaxa.4671.3.7">https://doi.org/10.11646/zootaxa.4671.3.7</ext-link></mixed-citation></ref></ref-list></tp:taxon-treatment>
