# Supplementary material for: Behningiidae and Potamanthidae (Insecta, Ephemeroptera) in Thailand
Source: Zookeys. 2021 Oct 29;1067:57–82. doi: 10.3897/zookeys.1067.72779 (PMC8571249; doi:10.3897/zookeys.1067.72779)
Supplement: XML Treatment for Protobehningia merga [file zookeys.1067.72779-treatment3.xml]

<!DOCTYPE tp:taxon-treatment
  PUBLIC "-//TaxonX//DTD Taxonomic Treatment Publishing DTD v0 20100105//EN" "tax-treatment-NSO.dtd">
<tp:taxon-treatment xmlns:tp="http://www.plazi.org/taxpub"><tp:treatment-meta><kwd-group><label>Taxon classification</label><kwd><named-content xmlns:xlink="http://www.w3.org/1999/xlink" content-type="kingdom">Animalia</named-content></kwd><kwd><named-content xmlns:xlink="http://www.w3.org/1999/xlink" content-type="order">Ephemeroptera</named-content></kwd></kwd-group><mixed-citation publication-type="journal"><person-group><name><surname>Kwanboon</surname><given-names>Sedtawut</given-names></name><name><surname>Sartori</surname><given-names>Michel</given-names></name><name><surname>Boonsoong</surname><given-names>Boonsatien</given-names></name></person-group><article-title><tp:taxon-name><tp:taxon-name-part taxon-name-part-type="family">Behningiidae</tp:taxon-name-part></tp:taxon-name> and <tp:taxon-name><tp:taxon-name-part taxon-name-part-type="family">Potamanthidae</tp:taxon-name-part></tp:taxon-name> (<tp:taxon-name><tp:taxon-name-part taxon-name-part-type="class">Insecta</tp:taxon-name-part></tp:taxon-name>, <tp:taxon-name><tp:taxon-name-part taxon-name-part-type="order">Ephemeroptera</tp:taxon-name-part></tp:taxon-name>) in Thailand</article-title><source>Zookeys</source><day>29</day><month>10</month><year>2021</year><volume>1067</volume><fpage>57</fpage><lpage>82</lpage><pub-id pub-id-type="doi">10.3897/zookeys.1067.72779</pub-id></mixed-citation></tp:treatment-meta><tp:nomenclature><tp:taxon-name>
              <object-id xmlns:xlink="http://www.w3.org/1999/xlink" content-type="arpha" xlink:type="simple">E47AD7D9-ECE5-56F7-863F-E00403810630</object-id>
              <tp:taxon-name-part taxon-name-part-type="genus" reg="Protobehningia">Protobehningia</tp:taxon-name-part>
              <tp:taxon-name-part taxon-name-part-type="species" reg="merga">merga</tp:taxon-name-part>
            </tp:taxon-name><tp:taxon-authority>Peters &amp; Gillies, 1991</tp:taxon-authority><xref ref-type="fig" rid="F1">Figures 1B</xref><xref ref-type="fig" rid="F5">, 5</xref><xref ref-type="fig" rid="F6">, 6</xref><xref ref-type="fig" rid="F8">, 8</xref><xref ref-type="fig" rid="F9">, 9</xref></tp:nomenclature><tp:treatment-sec sec-type="material" id="SECID0ENWAE"><title>Materials examined.</title><p>2 larvae, deposited in <abbrev xmlns:xlink="http://www.w3.org/1999/xlink" xlink:title="Zoological Museum at Kasetsart University in Bangkok, Thailand" id="ABBRID0ETWAE" xlink:type="simple">ZMKU</abbrev>, Thailand, Chiang Mai province, Mae Chaem district, Mae Chaem river, <named-content xmlns:xlink="http://www.w3.org/1999/xlink" content-type="dwc:verbatimCoordinates" xlink:type="simple"><named-content content-type="geo-json" specific-use="{&#34;type&#34;:&#34;Point&#34;,&#34;coordinates&#34;:[98.356278,18.512778]}" id="NCID0E1WAE" xlink:type="simple">18°30'46.0"N 98°21'22.6"E</named-content></named-content>, 475 m, 5.X.2019, B. Boonsoong leg., 1 larva, same data, 13.XI.2020, B. Boonsoong leg. (<abbrev xmlns:xlink="http://www.w3.org/1999/xlink" xlink:title="Zoological Museum at Kasetsart University in Bangkok, Thailand" id="ABBRID0E6WAE" xlink:type="simple">ZMKU</abbrev>).</p></tp:treatment-sec><tp:treatment-sec sec-type="description" id="SECID0EDXAE"><title>Re-description of larva.</title><p><bold>Larva</bold> (in alcohol, Fig. <xref ref-type="fig" rid="F1">1B</xref>) Body length 7.2 mm without cerci; cerci 2.7 mm. Body pale yellowish.</p><p><bold>Head.</bold> Anterior margin not projecting, front with densely short goldish setae standing out on the head (Fig. <xref ref-type="fig" rid="F1">1B</xref>, <xref ref-type="fig" rid="F5">5A</xref>). Black eyes on dorsolateral margin; ocelli almost white, inner margin of ocelli black in front of compound eye. Antennae at lateral margin of head. Labium extending the entire anterior margin of head, with long setae; labial palp 3-segmented, surface of labial palp covered with rows of long blunt setae, base of second palp segment with the longest setae, first segment longer than other segments (Fig. <xref ref-type="fig" rid="F5">5B</xref>), glossae and paraglossae with numerous (&gt;20) setae (Fig. <xref ref-type="fig" rid="F5">5C</xref>). Left mandible and right mandible strong and dentated, mostly similar to <italic><tp:taxon-name><tp:taxon-name-part taxon-name-part-type="genus" reg="Protobehningia">P.</tp:taxon-name-part><tp:taxon-name-part taxon-name-part-type="species" reg="asiatica">asiatica</tp:taxon-name-part></tp:taxon-name></italic>. Maxillary palpi 3-segmented, maxilla base extending, apex narrow with terminal tooth.</p><fig id="F3" position="float" orientation="portrait"><object-id xmlns:xlink="http://www.w3.org/1999/xlink" content-type="doi" xlink:type="simple">10.3897/zookeys.1067.72779.figure3</object-id><object-id xmlns:xlink="http://www.w3.org/1999/xlink" content-type="arpha" xlink:type="simple">8C5569EA-6400-57CE-97B3-3E1657A11FA4</object-id><label>Figure 3.</label><caption><p><italic><tp:taxon-name><tp:taxon-name-part taxon-name-part-type="genus" reg="Behningia">Behningia</tp:taxon-name-part><tp:taxon-name-part taxon-name-part-type="species" reg="nujiangensis">nujiangensis</tp:taxon-name-part></tp:taxon-name></italic> Zhou &amp; Bisset, 2019, larval morphology <bold>A</bold> foreleg <bold>B</bold> closer view of tibia and tarsi of foreleg <bold>C</bold> middle leg <bold>D</bold> hind leg.</p></caption><graphic xmlns:xlink="http://www.w3.org/1999/xlink" xlink:href="zookeys-1067-057-g003.jpg" position="float" orientation="portrait" xlink:type="simple" id="oo_604584.jpg"><uri content-type="original_file" xlink:type="simple">https://binary.pensoft.net/fig/604584</uri></graphic></fig><p><bold>Thorax.</bold> Colour pale yellowish. Forelegs flattened, with large broad coxae, flat femur, small claws (Fig. <xref ref-type="fig" rid="F6">6A</xref>), tarsi fused with tibiae (Fig. <xref ref-type="fig" rid="F6">6B</xref>), outer margin with long row of setae, short setae present at inner margin. Midleg and hindleg tarsus and tibia not fused (Fig. <xref ref-type="fig" rid="F6">6C, D</xref>), hindleg with strong claw, curved, thorn-like in shape.</p><p><bold>Abdomen.</bold> Similar in colour to head and thorax, abdominal segments elongated and convex, with short straight setae at lateral margin, lateral margin of abdominal segment I–IX with flat projections spine-like in shape. Gill present on segment I–VII, plumose shape, first gill filament single (Fig. <xref ref-type="fig" rid="F5">5D</xref>); gills II–VII double, upper branch of each gill shorter than lower one. Three caudal filaments fringed with short pale setae, length of median filament as long as lateral filaments.</p><fig id="F4" position="float" orientation="portrait"><object-id xmlns:xlink="http://www.w3.org/1999/xlink" content-type="doi" xlink:type="simple">10.3897/zookeys.1067.72779.figure4</object-id><object-id xmlns:xlink="http://www.w3.org/1999/xlink" content-type="arpha" xlink:type="simple">6B455CDC-EAB2-547C-B706-AC8AFEFF317E</object-id><label>Figure 4.</label><caption><p><italic><tp:taxon-name><tp:taxon-name-part taxon-name-part-type="genus" reg="Behningia">Behningia</tp:taxon-name-part><tp:taxon-name-part taxon-name-part-type="species" reg="nujiangensis">nujiangensis</tp:taxon-name-part></tp:taxon-name></italic> Zhou &amp; Bisset, 2019, SEMs of egg structures <bold>A</bold> general outline of egg <bold>B</bold> polar cap <bold>C</bold> chorion surface <bold>D</bold> micropyle.</p></caption><graphic xmlns:xlink="http://www.w3.org/1999/xlink" xlink:href="zookeys-1067-057-g004.jpg" position="float" orientation="portrait" xlink:type="simple" id="oo_604585.jpg"><uri content-type="original_file" xlink:type="simple">https://binary.pensoft.net/fig/604585</uri></graphic></fig></tp:treatment-sec><tp:treatment-sec sec-type="diagnosis" id="SECID0EG2AE"><title>Diagnosis.</title><p>The larvae of <italic><tp:taxon-name><tp:taxon-name-part taxon-name-part-type="genus" reg="Protobehningia">Protobehningia</tp:taxon-name-part><tp:taxon-name-part taxon-name-part-type="species" reg="merga">merga</tp:taxon-name-part></tp:taxon-name></italic> Peters &amp; Gillies 1991 can be distinguished from those of <italic><tp:taxon-name><tp:taxon-name-part taxon-name-part-type="genus" reg="Protobehningia">P.</tp:taxon-name-part><tp:taxon-name-part taxon-name-part-type="species" reg="asiatica">asiatica</tp:taxon-name-part></tp:taxon-name></italic> based on the following characteristics: i) glossae and paraglossae with more than 20 setae on the ventral surface, ii) maxillary palp segment II 2/3 the length of segment I, each maxillary palp segment completely divided, but segments II and III indistinct (<xref ref-type="bibr" rid="B19">Peters and Gillies 1991</xref>).</p></tp:treatment-sec><tp:treatment-sec sec-type="distribution" id="SECID0EG3AE"><title>Distribution.</title><p>Kanchanaburi and Chiang Mai provinces.</p></tp:treatment-sec><tp:treatment-sec sec-type="Biological aspects" id="SECID0EL3AE"><title>Biological aspects.</title><p>In general, the larvae of behningiid mayflies are rarely collected. In this study, the larvae (middle instar) were found in October (turbidity from flooding, Fig. <xref ref-type="fig" rid="F8">8A</xref>) and November in a river in Chaing Mai province, whereas <xref ref-type="bibr" rid="B19">Peters and Gillies (1991)</xref> found the exuviae and imago during December in Kanchanaburi province (western Thailand). The specimens were collected from the Mae Chaem river, which is submontane and bordered by farmland and residential areas (Fig. <xref ref-type="fig" rid="F8">8A</xref>). The substrates were covered with fine- and coarse-grained sand (Fig. <xref ref-type="fig" rid="F8">8C</xref>). The larvae of <italic><tp:taxon-name><tp:taxon-name-part taxon-name-part-type="genus" reg="Protobehningia">P.</tp:taxon-name-part><tp:taxon-name-part taxon-name-part-type="species" reg="merga">merga</tp:taxon-name-part></tp:taxon-name></italic> were collected using an aquatic net in a fine sandy habitat, where the depth of the sandy bottom was more than 50 cm and near the littoral zone (Fig. <xref ref-type="fig" rid="F8">8B, D</xref>). The larvae were usually found together with those of the oligoneuriid mayfly, <italic><tp:taxon-name><tp:taxon-name-part taxon-name-part-type="genus" reg="Chromarcys">Chromarcys</tp:taxon-name-part><tp:taxon-name-part taxon-name-part-type="species" reg="magnifica">magnifica</tp:taxon-name-part></tp:taxon-name></italic> Navás, 1932 and the gomphid dragonfly, <italic><tp:taxon-name><tp:taxon-name-part taxon-name-part-type="genus" reg="Paragomphus">Paragomphus</tp:taxon-name-part><tp:taxon-name-part taxon-name-part-type="species" reg="capricornis">capricornis</tp:taxon-name-part></tp:taxon-name></italic> Förster, 1914.</p><fig id="F5" position="float" orientation="portrait"><object-id xmlns:xlink="http://www.w3.org/1999/xlink" content-type="doi" xlink:type="simple">10.3897/zookeys.1067.72779.figure5</object-id><object-id xmlns:xlink="http://www.w3.org/1999/xlink" content-type="arpha" xlink:type="simple">AAC46506-3D47-5B3D-BABE-9859D3E8B517</object-id><label>Figure 5.</label><caption><p><italic><tp:taxon-name><tp:taxon-name-part taxon-name-part-type="genus" reg="Protobehningia">Protobehningia</tp:taxon-name-part><tp:taxon-name-part taxon-name-part-type="species" reg="merga">merga</tp:taxon-name-part></tp:taxon-name></italic> Peters &amp; Gillies, 1991, larval morphology <bold>A</bold> overview of head <bold>B</bold> labium (ventral view) <bold>C</bold> glossa &amp; paraglossae (ventral view) <bold>D</bold> gill I.</p></caption><graphic xmlns:xlink="http://www.w3.org/1999/xlink" xlink:href="zookeys-1067-057-g005.jpg" position="float" orientation="portrait" xlink:type="simple" id="oo_604586.jpg"><uri content-type="original_file" xlink:type="simple">https://binary.pensoft.net/fig/604586</uri></graphic></fig></tp:treatment-sec><tp:treatment-sec sec-type="remarks" id="SECID0EG6AE"><title>Remarks.</title><p>Only two species of <italic><tp:taxon-name><tp:taxon-name-part taxon-name-part-type="genus" reg="Protobehningia">Protobehningia</tp:taxon-name-part></tp:taxon-name></italic> are known in the world: <italic><tp:taxon-name><tp:taxon-name-part taxon-name-part-type="genus" reg="Protobehningia">Protobehningia</tp:taxon-name-part><tp:taxon-name-part taxon-name-part-type="species" reg="asiatica">asiatica</tp:taxon-name-part></tp:taxon-name></italic> Tshernova &amp; Bajkova 1960 and <italic><tp:taxon-name><tp:taxon-name-part taxon-name-part-type="genus" reg="Protobehningia">Protobehningia</tp:taxon-name-part><tp:taxon-name-part taxon-name-part-type="species" reg="merga">merga</tp:taxon-name-part></tp:taxon-name></italic> Peters &amp; Gillies 1991. <xref ref-type="bibr" rid="B19">Peters and Gillies (1991)</xref> used larval exuviae of <italic><tp:taxon-name><tp:taxon-name-part taxon-name-part-type="genus" reg="Protobehningia">P.</tp:taxon-name-part><tp:taxon-name-part taxon-name-part-type="species" reg="merga">merga</tp:taxon-name-part></tp:taxon-name></italic> for comparison with <italic><tp:taxon-name><tp:taxon-name-part taxon-name-part-type="genus" reg="Protobehningia">P.</tp:taxon-name-part><tp:taxon-name-part taxon-name-part-type="species" reg="asiatica">asiatica</tp:taxon-name-part></tp:taxon-name></italic>, but they did not give a more detailed description of the larval stage. The labium structures of our specimens are similar to those of the larval exuviae described by <xref ref-type="bibr" rid="B19">Peters and Gillies (1991)</xref>. Our new record also expands the geographic distribution of <italic><tp:taxon-name><tp:taxon-name-part taxon-name-part-type="genus" reg="Protobehningia">P.</tp:taxon-name-part><tp:taxon-name-part taxon-name-part-type="species" reg="merga">merga</tp:taxon-name-part></tp:taxon-name></italic> to northern Thailand.</p><fig id="F6" position="float" orientation="portrait"><object-id xmlns:xlink="http://www.w3.org/1999/xlink" content-type="doi" xlink:type="simple">10.3897/zookeys.1067.72779.figure6</object-id><object-id xmlns:xlink="http://www.w3.org/1999/xlink" content-type="arpha" xlink:type="simple">2FDC47E0-DE68-5961-BA74-168C51D41B05</object-id><label>Figure 6.</label><caption><p><italic><tp:taxon-name><tp:taxon-name-part taxon-name-part-type="genus" reg="Protobehningia">Protobehningia</tp:taxon-name-part><tp:taxon-name-part taxon-name-part-type="species" reg="merga">merga</tp:taxon-name-part></tp:taxon-name></italic> Peters &amp; Gillies, 1991, larval morphology <bold>A</bold> foreleg <bold>B</bold> closer view of tibia and tarsi of foreleg <bold>C</bold> middle leg <bold>D</bold> hind leg.</p></caption><graphic xmlns:xlink="http://www.w3.org/1999/xlink" xlink:href="zookeys-1067-057-g006.jpg" position="float" orientation="portrait" xlink:type="simple" id="oo_604587.jpg"><uri content-type="original_file" xlink:type="simple">https://binary.pensoft.net/fig/604587</uri></graphic></fig></tp:treatment-sec><tp:treatment-sec><!--Section generated to contain objects referenced in tp:taxon-treatment.--><fig id="F1" position="float" orientation="portrait"><object-id xmlns:xlink="http://www.w3.org/1999/xlink" content-type="doi" xlink:type="simple">10.3897/zookeys.1067.72779.figure1</object-id><object-id xmlns:xlink="http://www.w3.org/1999/xlink" content-type="arpha" xlink:type="simple">A4FD034B-0942-52B9-947D-6CB964E50980</object-id><label>Figure 1.</label><caption><p>Habitus of larvae <bold>A</bold><italic><tp:taxon-name><tp:taxon-name-part taxon-name-part-type="genus" reg="Behningia">Behningia</tp:taxon-name-part><tp:taxon-name-part taxon-name-part-type="species" reg="nujiangensis">nujiangensis</tp:taxon-name-part></tp:taxon-name></italic> Zhou &amp; Bisset, 2019 <bold>B</bold><italic><tp:taxon-name><tp:taxon-name-part taxon-name-part-type="genus" reg="Protobehningia">Protobehningia</tp:taxon-name-part><tp:taxon-name-part taxon-name-part-type="species" reg="merga">merga</tp:taxon-name-part></tp:taxon-name></italic> Peters &amp; Gillies, 1991.</p></caption><graphic xmlns:xlink="http://www.w3.org/1999/xlink" xlink:href="zookeys-1067-057-g001.jpg" position="float" orientation="portrait" xlink:type="simple" id="oo_604582.jpg"><uri content-type="original_file" xlink:type="simple">https://binary.pensoft.net/fig/604582</uri></graphic></fig><fig id="F8" position="float" orientation="portrait"><object-id xmlns:xlink="http://www.w3.org/1999/xlink" content-type="doi" xlink:type="simple">10.3897/zookeys.1067.72779.figure8</object-id><object-id xmlns:xlink="http://www.w3.org/1999/xlink" content-type="arpha" xlink:type="simple">857971D2-EEF7-5E0E-9E7F-65013DFC1DC4</object-id><label>Figure 8.</label><caption><p>Habitats of <italic><tp:taxon-name><tp:taxon-name-part taxon-name-part-type="genus" reg="Protobehningia">Protobehningia</tp:taxon-name-part><tp:taxon-name-part taxon-name-part-type="species" reg="merga">merga</tp:taxon-name-part></tp:taxon-name></italic> Peters &amp; Gillies, 1991 larva <bold>A</bold> Mae Chaem wadeable river (October 2019) <bold>B</bold> sampling method <bold>C</bold> sandy bottom river (November 2020) <bold>D</bold> microhabitat.</p></caption><graphic xmlns:xlink="http://www.w3.org/1999/xlink" xlink:href="zookeys-1067-057-g008.jpg" position="float" orientation="portrait" xlink:type="simple" id="oo_604589.jpg"><uri content-type="original_file" xlink:type="simple">https://binary.pensoft.net/fig/604589</uri></graphic></fig><fig id="F9" position="float" orientation="portrait"><object-id xmlns:xlink="http://www.w3.org/1999/xlink" content-type="doi" xlink:type="simple">10.3897/zookeys.1067.72779.figure9</object-id><object-id xmlns:xlink="http://www.w3.org/1999/xlink" content-type="arpha" xlink:type="simple">1727EFA4-81FB-592B-96A3-7929BD967926</object-id><label>Figure 9.</label><caption><p>Distribution map of the family <tp:taxon-name><tp:taxon-name-part taxon-name-part-type="family">Behningiidae</tp:taxon-name-part></tp:taxon-name> in Thailand.</p></caption><graphic xmlns:xlink="http://www.w3.org/1999/xlink" xlink:href="zookeys-1067-057-g009.jpg" position="float" orientation="portrait" xlink:type="simple" id="oo_604590.jpg"><uri content-type="original_file" xlink:type="simple">https://binary.pensoft.net/fig/604590</uri></graphic></fig></tp:treatment-sec><ref-list><ref id="B19"><mixed-citation xmlns:xlink="http://www.w3.org/1999/xlink" xlink:type="simple"><person-group><name name-style="western"><surname>Peters</surname><given-names>WL</given-names></name><name name-style="western"><surname>Gillies</surname><given-names>MT</given-names></name></person-group> (<year>1991</year>) <article-title>The male imago of <italic><tp:taxon-name><tp:taxon-name-part taxon-name-part-type="genus">Protobehningia</tp:taxon-name-part></tp:taxon-name></italic> Tshernova from Thailand (<tp:taxon-name><tp:taxon-name-part taxon-name-part-type="order">Ephemeroptera</tp:taxon-name-part></tp:taxon-name>: <tp:taxon-name><tp:taxon-name-part taxon-name-part-type="family">Behningiidae</tp:taxon-name-part></tp:taxon-name>).</article-title> In: <person-group><name name-style="western"><surname>Alba-Tercedor</surname><given-names>J</given-names></name><name name-style="western"><surname>Sanchez-Ortega</surname><given-names>A</given-names></name></person-group> (<role>Eds</role>) <issue-title>Overview and Strategies of Ephemeroptera and Plecoptera.</issue-title><source>Sandhill Crane Press, Gainesville</source>, <fpage>207</fpage>–<lpage>216</lpage>.</mixed-citation></ref></ref-list></tp:taxon-treatment>
