# Supplementary material for: Behningiidae and Potamanthidae (Insecta, Ephemeroptera) in Thailand
Source: Zookeys. 2021 Oct 29;1067:57–82. doi: 10.3897/zookeys.1067.72779 (PMC8571249; doi:10.3897/zookeys.1067.72779)
Supplement: XML Treatment for Potamanthus (Potamanthodes) formosus [file zookeys.1067.72779-treatment4.xml]

<!DOCTYPE tp:taxon-treatment
  PUBLIC "-//TaxonX//DTD Taxonomic Treatment Publishing DTD v0 20100105//EN" "tax-treatment-NSO.dtd">
<tp:taxon-treatment xmlns:tp="http://www.plazi.org/taxpub"><tp:treatment-meta><kwd-group><label>Taxon classification</label><kwd><named-content xmlns:xlink="http://www.w3.org/1999/xlink" content-type="kingdom">Animalia</named-content></kwd><kwd><named-content xmlns:xlink="http://www.w3.org/1999/xlink" content-type="order">Ephemeroptera</named-content></kwd><kwd><named-content xmlns:xlink="http://www.w3.org/1999/xlink" content-type="family">Potamanthidae</named-content></kwd></kwd-group><mixed-citation publication-type="journal"><person-group><name><surname>Kwanboon</surname><given-names>Sedtawut</given-names></name><name><surname>Sartori</surname><given-names>Michel</given-names></name><name><surname>Boonsoong</surname><given-names>Boonsatien</given-names></name></person-group><article-title><tp:taxon-name><tp:taxon-name-part taxon-name-part-type="family">Behningiidae</tp:taxon-name-part></tp:taxon-name> and <tp:taxon-name><tp:taxon-name-part taxon-name-part-type="family">Potamanthidae</tp:taxon-name-part></tp:taxon-name> (<tp:taxon-name><tp:taxon-name-part taxon-name-part-type="class">Insecta</tp:taxon-name-part></tp:taxon-name>, <tp:taxon-name><tp:taxon-name-part taxon-name-part-type="order">Ephemeroptera</tp:taxon-name-part></tp:taxon-name>) in Thailand</article-title><source>Zookeys</source><day>29</day><month>10</month><year>2021</year><volume>1067</volume><fpage>57</fpage><lpage>82</lpage><pub-id pub-id-type="doi">10.3897/zookeys.1067.72779</pub-id></mixed-citation></tp:treatment-meta><tp:nomenclature><tp:taxon-name><object-id xmlns:xlink="http://www.w3.org/1999/xlink" content-type="arpha" xlink:type="simple">30F70820-B88D-5541-AC88-FEC3BF612840</object-id><tp:taxon-name-part taxon-name-part-type="genus" reg="Potamanthus">Potamanthus</tp:taxon-name-part> (<tp:taxon-name-part taxon-name-part-type="subgenus" reg="Potamanthodes">Potamanthodes</tp:taxon-name-part>) <tp:taxon-name-part taxon-name-part-type="species" reg="formosus">formosus</tp:taxon-name-part></tp:taxon-name><tp:taxon-authority>Eaton, 1892</tp:taxon-authority><xref ref-type="fig" rid="F10">Figures 10A</xref><xref ref-type="fig" rid="F11">, 11A</xref><xref ref-type="fig" rid="F14">, 14</xref><xref ref-type="fig" rid="F15">, 15</xref></tp:nomenclature><tp:treatment-sec sec-type="material" id="SECID0EVMAG"><title>Materials examined.</title><p>1 larva, Thailand, Chanthaburi province, Makham district, Ban Pa Rim Tarn homestay, 1<named-content xmlns:xlink="http://www.w3.org/1999/xlink" content-type="dwc:verbatimCoordinates" xlink:type="simple"><named-content content-type="geo-json" specific-use="{&#34;type&#34;:&#34;Point&#34;,&#34;coordinates&#34;:[102.204750,2.850000]}" id="NCID0E5MAG" xlink:type="simple">2°51'00.0"N, 102°12'17.1"E</named-content></named-content>, 5.X.2019, B. Boonsoong leg. (<abbrev xmlns:xlink="http://www.w3.org/1999/xlink" xlink:title="Zoological Museum at Kasetsart University in Bangkok, Thailand" id="ABBRID0EDNAG" xlink:type="simple">ZMKU</abbrev>); 2 larvae, Kanchanaburi province, Huai Pak Kok, <named-content xmlns:xlink="http://www.w3.org/1999/xlink" content-type="dwc:verbatimCoordinates" xlink:type="simple"><named-content content-type="geo-json" specific-use="{&#34;type&#34;:&#34;Point&#34;,&#34;coordinates&#34;:[98.533972,14.659556]}" id="NCID0EKNAG" xlink:type="simple">14°39'34.4"N, 98°32'02.3"E</named-content></named-content>, 175 m, 11.VII.2019, S. Kwanboon leg. (<abbrev xmlns:xlink="http://www.w3.org/1999/xlink" xlink:title="Zoological Museum at Kasetsart University in Bangkok, Thailand" id="ABBRID0EPNAG" xlink:type="simple">ZMKU</abbrev>); 2 larvae, Chiang Rai province, Huai Kang Pla waterfall, <named-content xmlns:xlink="http://www.w3.org/1999/xlink" content-type="dwc:verbatimCoordinates" xlink:type="simple"><named-content content-type="geo-json" specific-use="{&#34;type&#34;:&#34;Point&#34;,&#34;coordinates&#34;:[99.779944,20.089333]}" id="NCID0EWNAG" xlink:type="simple">20°05'21.6"N, 99°46'47.8"E</named-content></named-content>, 519 m, 5.III.2021, S. Kwanboon leg. (<abbrev xmlns:xlink="http://www.w3.org/1999/xlink" xlink:title="Zoological Museum at Kasetsart University in Bangkok, Thailand" id="ABBRID0E2NAG" xlink:type="simple">ZMKU</abbrev>); 4 larvae, Chiang Rai province, Klong Mae Salong, <named-content xmlns:xlink="http://www.w3.org/1999/xlink" content-type="dwc:verbatimCoordinates" xlink:type="simple"><named-content content-type="geo-json" specific-use="{&#34;type&#34;:&#34;Point&#34;,&#34;coordinates&#34;:[99.668556,20.164444]}" id="NCID0ECOAG" xlink:type="simple">20°09'52.0"N, 99°40'06.8"E</named-content></named-content>, 6.III.2021, S. Kwanboon leg. (<abbrev xmlns:xlink="http://www.w3.org/1999/xlink" xlink:title="Zoological Museum at Kasetsart University in Bangkok, Thailand" id="ABBRID0EHOAG" xlink:type="simple">ZMKU</abbrev>); 1 larva, Nan province, Ban Ratsadonsamakkhi, <named-content xmlns:xlink="http://www.w3.org/1999/xlink" content-type="dwc:verbatimCoordinates" xlink:type="simple"><named-content content-type="geo-json" specific-use="{&#34;type&#34;:&#34;Point&#34;,&#34;coordinates&#34;:[100.831694,18.873167]}" id="NCID0EOOAG" xlink:type="simple">18°52'23.4"N, 100°49'54.1"E</named-content></named-content>, 59 m, 28.XI.2020, B. Boonsoong leg.</p></tp:treatment-sec><tp:treatment-sec sec-type="diagnosis" id="SECID0ETOAG"><title>Diagnosis.</title><p>The larvae of <italic><tp:taxon-name><tp:taxon-name-part taxon-name-part-type="genus" reg="Potamanthus">Potamanthus</tp:taxon-name-part><tp:taxon-name-part taxon-name-part-type="species" reg="formosus">formosus</tp:taxon-name-part></tp:taxon-name></italic> Eaton, 1892 can be distinguished from those of other <tp:taxon-name><tp:taxon-name-part taxon-name-part-type="genus" reg="Potamanthus">Potamanthus</tp:taxon-name-part> (<tp:taxon-name-part taxon-name-part-type="subgenus" reg="Potamanthodes">Potamanthodes</tp:taxon-name-part>)</tp:taxon-name> species based on the following characteristics: i) dorsal forefemora with simple stout setae (Fig. <xref ref-type="fig" rid="F11">11A</xref>), ii) a subapical cluster of setae on the foretibia, iii) short mandibular tusk (0.10–0.23× length of the head) (Fig. <xref ref-type="fig" rid="F10">10A</xref>), and iv) relatively small body length.</p><fig id="F9" position="float" orientation="portrait"><object-id xmlns:xlink="http://www.w3.org/1999/xlink" content-type="doi" xlink:type="simple">10.3897/zookeys.1067.72779.figure9</object-id><object-id xmlns:xlink="http://www.w3.org/1999/xlink" content-type="arpha" xlink:type="simple">1727EFA4-81FB-592B-96A3-7929BD967926</object-id><label>Figure 9.</label><caption><p>Distribution map of the family <tp:taxon-name><tp:taxon-name-part taxon-name-part-type="family">Behningiidae</tp:taxon-name-part></tp:taxon-name> in Thailand.</p></caption><graphic xmlns:xlink="http://www.w3.org/1999/xlink" xlink:href="zookeys-1067-057-g009.jpg" position="float" orientation="portrait" xlink:type="simple" id="oo_604590.jpg"><uri content-type="original_file" xlink:type="simple">https://binary.pensoft.net/fig/604590</uri></graphic></fig></tp:treatment-sec><tp:treatment-sec sec-type="distribution" id="SECID0EJQAG"><title>Distribution.</title><p>Chanthaburi, Kanchanaburi, Nan, and Chiang Rai provinces.</p></tp:treatment-sec><tp:treatment-sec sec-type="remarks" id="SECID0EOQAG"><title>Remark.</title><p>The adult of <italic><tp:taxon-name><tp:taxon-name-part taxon-name-part-type="genus" reg="Potamanthus">P.</tp:taxon-name-part><tp:taxon-name-part taxon-name-part-type="species" reg="formosus">formosus</tp:taxon-name-part></tp:taxon-name></italic> was described by <xref ref-type="bibr" rid="B4">Eaton (1892)</xref> based on materials from Myanmar. <xref ref-type="bibr" rid="B9">Imanishi (1940)</xref> described the species <italic><tp:taxon-name><tp:taxon-name-part taxon-name-part-type="genus" reg="Potamanthus">Potamanthus</tp:taxon-name-part><tp:taxon-name-part taxon-name-part-type="species" reg="kamonis">kamonis</tp:taxon-name-part></tp:taxon-name></italic> based on imaginal and larval materials from Japan, and <italic><tp:taxon-name><tp:taxon-name-part taxon-name-part-type="genus" reg="Potamanthus">P.</tp:taxon-name-part><tp:taxon-name-part taxon-name-part-type="species" reg="kamonis">kamonis</tp:taxon-name-part></tp:taxon-name></italic> was synonymized with <italic><tp:taxon-name><tp:taxon-name-part taxon-name-part-type="genus" reg="Potamanthus">P.</tp:taxon-name-part><tp:taxon-name-part taxon-name-part-type="species" reg="formosus">formosus</tp:taxon-name-part></tp:taxon-name></italic> by <xref ref-type="bibr" rid="B22">Ueno (1969)</xref>. <italic><tp:taxon-name><tp:taxon-name-part taxon-name-part-type="genus" reg="Potamanthus">Potamanthus</tp:taxon-name-part><tp:taxon-name-part taxon-name-part-type="species" reg="formosus">formosus</tp:taxon-name-part></tp:taxon-name></italic> is widely distributed in East Asia and Southeast Asia (China, Japan, South Korea, Malaysia, Vietnam, Myanmar, and Thailand). In the present study, the specimens were found in eastern, western, and northern Thailand, so <italic><tp:taxon-name><tp:taxon-name-part taxon-name-part-type="genus" reg="Potamanthus">P.</tp:taxon-name-part><tp:taxon-name-part taxon-name-part-type="species" reg="formosus">formosus</tp:taxon-name-part></tp:taxon-name></italic> is the most widespread potamanthid in Thailand (Fig. <xref ref-type="fig" rid="F14">14</xref>).</p><fig id="F10" position="float" orientation="portrait"><object-id xmlns:xlink="http://www.w3.org/1999/xlink" content-type="doi" xlink:type="simple">10.3897/zookeys.1067.72779.figure10</object-id><object-id xmlns:xlink="http://www.w3.org/1999/xlink" content-type="arpha" xlink:type="simple">BEEE7D41-246A-56C1-B132-8761177D9CCD</object-id><label>Figure 10.</label><caption><p>Larval morphology (head and mandibular tusk) <bold>A</bold><italic><tp:taxon-name><tp:taxon-name-part taxon-name-part-type="genus" reg="Potamanthus">Potamanthus</tp:taxon-name-part><tp:taxon-name-part taxon-name-part-type="species" reg="formosus">formosus</tp:taxon-name-part></tp:taxon-name></italic> Eaton, 1892 <bold>B</bold><italic><tp:taxon-name><tp:taxon-name-part taxon-name-part-type="genus" reg="Rhoenanthus">Rhoenanthus</tp:taxon-name-part><tp:taxon-name-part taxon-name-part-type="species" reg="magnificus">magnificus</tp:taxon-name-part></tp:taxon-name></italic> Ulmer, 1920 <bold>C</bold><italic><tp:taxon-name><tp:taxon-name-part taxon-name-part-type="genus" reg="Rhoenanthus">R.</tp:taxon-name-part><tp:taxon-name-part taxon-name-part-type="species" reg="obscurus">obscurus</tp:taxon-name-part></tp:taxon-name></italic> Navás, 1922 <bold>D</bold> angle measurement of mandibular tusk <bold>E</bold><italic><tp:taxon-name><tp:taxon-name-part taxon-name-part-type="genus" reg="Rhoenanthus">R.</tp:taxon-name-part><tp:taxon-name-part taxon-name-part-type="species" reg="distafurcus">distafurcus</tp:taxon-name-part></tp:taxon-name></italic> Bae &amp; McCafferty, 1991 <bold>F</bold><italic><tp:taxon-name><tp:taxon-name-part taxon-name-part-type="genus" reg="Rhoenanthus">R.</tp:taxon-name-part><tp:taxon-name-part taxon-name-part-type="species" reg="speciosus">speciosus</tp:taxon-name-part></tp:taxon-name></italic> Eaton, 1881.</p></caption><graphic xmlns:xlink="http://www.w3.org/1999/xlink" xlink:href="zookeys-1067-057-g010.jpg" position="float" orientation="portrait" xlink:type="simple" id="oo_604591.jpg"><uri content-type="original_file" xlink:type="simple">https://binary.pensoft.net/fig/604591</uri></graphic></fig><fig id="F11" position="float" orientation="portrait"><object-id xmlns:xlink="http://www.w3.org/1999/xlink" content-type="doi" xlink:type="simple">10.3897/zookeys.1067.72779.figure11</object-id><object-id xmlns:xlink="http://www.w3.org/1999/xlink" content-type="arpha" xlink:type="simple">C3DFD57E-DBEF-58DA-87BD-FCDDFB828070</object-id><label>Figure 11.</label><caption><p>Larval morphology (foreleg) <bold>A</bold><italic><tp:taxon-name><tp:taxon-name-part taxon-name-part-type="genus" reg="Potamanthus">Potamanthus</tp:taxon-name-part><tp:taxon-name-part taxon-name-part-type="species" reg="formosus">formosus</tp:taxon-name-part></tp:taxon-name></italic> Eaton, 1892 <bold>B</bold><italic><tp:taxon-name><tp:taxon-name-part taxon-name-part-type="genus" reg="Rhoenanthus">Rhoenanthus</tp:taxon-name-part><tp:taxon-name-part taxon-name-part-type="species" reg="magnificus">magnificus</tp:taxon-name-part></tp:taxon-name></italic> Ulmer, 1920 <bold>C</bold><italic><tp:taxon-name><tp:taxon-name-part taxon-name-part-type="genus" reg="Rhoenanthus">R.</tp:taxon-name-part><tp:taxon-name-part taxon-name-part-type="species" reg="obscurus">obscurus</tp:taxon-name-part></tp:taxon-name></italic> Navás, 1922 <bold>D</bold><italic><tp:taxon-name><tp:taxon-name-part taxon-name-part-type="genus" reg="Rhoenanthus">R.</tp:taxon-name-part><tp:taxon-name-part taxon-name-part-type="species" reg="distafurcus">distafurcus</tp:taxon-name-part></tp:taxon-name></italic> Bae &amp; McCafferty, 1991 <bold>E</bold><italic><tp:taxon-name><tp:taxon-name-part taxon-name-part-type="genus" reg="Rhoenanthus">R.</tp:taxon-name-part><tp:taxon-name-part taxon-name-part-type="species" reg="speciosus">speciosus</tp:taxon-name-part></tp:taxon-name></italic> Eaton, 1881. Scale bar: 1 mm.</p></caption><graphic xmlns:xlink="http://www.w3.org/1999/xlink" xlink:href="zookeys-1067-057-g011.jpg" position="float" orientation="portrait" xlink:type="simple" id="oo_604592.jpg"><uri content-type="original_file" xlink:type="simple">https://binary.pensoft.net/fig/604592</uri></graphic></fig><fig id="F12" position="float" orientation="portrait"><object-id xmlns:xlink="http://www.w3.org/1999/xlink" content-type="doi" xlink:type="simple">10.3897/zookeys.1067.72779.figure12</object-id><object-id xmlns:xlink="http://www.w3.org/1999/xlink" content-type="arpha" xlink:type="simple">4879DA97-88A4-58C8-81C9-154B587C32B3</object-id><label>Figure 12.</label><caption><p>Habitus of larva of <italic><tp:taxon-name><tp:taxon-name-part taxon-name-part-type="genus" reg="Rhoenanthus">Rhoenanthus</tp:taxon-name-part><tp:taxon-name-part taxon-name-part-type="species" reg="magnificus">magnificus</tp:taxon-name-part></tp:taxon-name></italic> Ulmer, 1920.</p></caption><graphic xmlns:xlink="http://www.w3.org/1999/xlink" xlink:href="zookeys-1067-057-g012.jpg" position="float" orientation="portrait" xlink:type="simple" id="oo_604593.jpg"><uri content-type="original_file" xlink:type="simple">https://binary.pensoft.net/fig/604593</uri></graphic></fig><fig id="F13" position="float" orientation="portrait"><object-id xmlns:xlink="http://www.w3.org/1999/xlink" content-type="doi" xlink:type="simple">10.3897/zookeys.1067.72779.figure13</object-id><object-id xmlns:xlink="http://www.w3.org/1999/xlink" content-type="arpha" xlink:type="simple">483A6AFB-D56F-54B9-A608-8480FC51B987</object-id><label>Figure 13.</label><caption><p>SEMs of egg structures of <italic><tp:taxon-name><tp:taxon-name-part taxon-name-part-type="genus" reg="Rhoenanthus">Rhoenanthus</tp:taxon-name-part><tp:taxon-name-part taxon-name-part-type="species" reg="speciosus">speciosus</tp:taxon-name-part></tp:taxon-name></italic> Eaton, 1881 <bold>A</bold> general outline of egg <bold>B</bold> micropyle.</p></caption><graphic xmlns:xlink="http://www.w3.org/1999/xlink" xlink:href="zookeys-1067-057-g013.jpg" position="float" orientation="portrait" xlink:type="simple" id="oo_604594.jpg"><uri content-type="original_file" xlink:type="simple">https://binary.pensoft.net/fig/604594</uri></graphic></fig></tp:treatment-sec><tp:treatment-sec><!--Section generated to contain objects referenced in tp:taxon-treatment.--><fig id="F14" position="float" orientation="portrait"><object-id xmlns:xlink="http://www.w3.org/1999/xlink" content-type="doi" xlink:type="simple">10.3897/zookeys.1067.72779.figure14</object-id><object-id xmlns:xlink="http://www.w3.org/1999/xlink" content-type="arpha" xlink:type="simple">791F1B33-997A-54C9-97EA-D05662420F89</object-id><label>Figure 14.</label><caption><p>Distribution map of the family <tp:taxon-name><tp:taxon-name-part taxon-name-part-type="family">Potamanthidae</tp:taxon-name-part></tp:taxon-name> in Thailand.</p></caption><graphic xmlns:xlink="http://www.w3.org/1999/xlink" xlink:href="zookeys-1067-057-g014.jpg" position="float" orientation="portrait" xlink:type="simple" id="oo_604595.jpg"><uri content-type="original_file" xlink:type="simple">https://binary.pensoft.net/fig/604595</uri></graphic></fig><fig id="F15" position="float" orientation="portrait"><object-id xmlns:xlink="http://www.w3.org/1999/xlink" content-type="doi" xlink:type="simple">10.3897/zookeys.1067.72779.figure15</object-id><object-id xmlns:xlink="http://www.w3.org/1999/xlink" content-type="arpha" xlink:type="simple">45190892-09EF-53FF-B9CF-022A9650EDB9</object-id><label>Figure 15.</label><caption><p>The <abbrev xmlns:xlink="http://www.w3.org/1999/xlink" xlink:title="cytochrome oxidase I" id="ABBRID0EE4BG" xlink:type="simple">COI</abbrev> phylogenetic construction based on the maximum likelihood (ML) analysis of family <tp:taxon-name><tp:taxon-name-part taxon-name-part-type="family">Potamanthidae</tp:taxon-name-part></tp:taxon-name> in Thailand.</p></caption><graphic xmlns:xlink="http://www.w3.org/1999/xlink" xlink:href="zookeys-1067-057-g015.jpg" position="float" orientation="portrait" xlink:type="simple" id="oo_604596.jpg"><uri content-type="original_file" xlink:type="simple">https://binary.pensoft.net/fig/604596</uri></graphic></fig></tp:treatment-sec><ref-list><ref id="B4"><mixed-citation xmlns:xlink="http://www.w3.org/1999/xlink" xlink:type="simple"><person-group><name name-style="western"><surname>Eaton</surname><given-names>AE</given-names></name></person-group> (<year>1892</year>) <article-title>New species of <tp:taxon-name><tp:taxon-name-part taxon-name-part-type="family">Ephemeridae</tp:taxon-name-part></tp:taxon-name> from the Tenasserim Valley.</article-title><source>Transactions of the Entomological Society of London</source><volume>2</volume>: <fpage>185</fpage>–<lpage>190</lpage>.</mixed-citation></ref><ref id="B9"><mixed-citation xmlns:xlink="http://www.w3.org/1999/xlink" xlink:type="simple"><person-group><name name-style="western"><surname>Imanishi</surname><given-names>K</given-names></name></person-group> (<year>1940</year>) [Mayflies from Manchuria, Lower Mongolia, and Korea] (in Japanese). Report of the Limnological Society of Kwantung and Manchoukuo. Darien: 169–263.</mixed-citation></ref><ref id="B22"><mixed-citation xmlns:xlink="http://www.w3.org/1999/xlink" xlink:type="simple"><person-group><name name-style="western"><surname>Ueno</surname><given-names>M</given-names></name></person-group> (<year>1969</year>) <article-title>Mayflies (<tp:taxon-name><tp:taxon-name-part taxon-name-part-type="order">Ephemeroptera</tp:taxon-name-part></tp:taxon-name>) from various regions of Southeast Asia.</article-title><source>Oriental Insects</source><volume>3</volume>: <fpage>221</fpage>–<lpage>238</lpage>.</mixed-citation></ref></ref-list></tp:taxon-treatment>
