# Supplementary material for: Behningiidae and Potamanthidae (Insecta, Ephemeroptera) in Thailand
Source: Zookeys. 2021 Oct 29;1067:57–82. doi: 10.3897/zookeys.1067.72779 (PMC8571249; doi:10.3897/zookeys.1067.72779)
Supplement: XML Treatment for Rhoenanthus (Potamanthindus) magnificus [file zookeys.1067.72779-treatment5.xml]

<!DOCTYPE tp:taxon-treatment
  PUBLIC "-//TaxonX//DTD Taxonomic Treatment Publishing DTD v0 20100105//EN" "tax-treatment-NSO.dtd">
<tp:taxon-treatment xmlns:tp="http://www.plazi.org/taxpub"><tp:treatment-meta><kwd-group><label>Taxon classification</label><kwd><named-content xmlns:xlink="http://www.w3.org/1999/xlink" content-type="kingdom">Animalia</named-content></kwd><kwd><named-content xmlns:xlink="http://www.w3.org/1999/xlink" content-type="order">Ephemeroptera</named-content></kwd><kwd><named-content xmlns:xlink="http://www.w3.org/1999/xlink" content-type="family">Potamanthidae</named-content></kwd></kwd-group><mixed-citation publication-type="journal"><person-group><name><surname>Kwanboon</surname><given-names>Sedtawut</given-names></name><name><surname>Sartori</surname><given-names>Michel</given-names></name><name><surname>Boonsoong</surname><given-names>Boonsatien</given-names></name></person-group><article-title><tp:taxon-name><tp:taxon-name-part taxon-name-part-type="family">Behningiidae</tp:taxon-name-part></tp:taxon-name> and <tp:taxon-name><tp:taxon-name-part taxon-name-part-type="family">Potamanthidae</tp:taxon-name-part></tp:taxon-name> (<tp:taxon-name><tp:taxon-name-part taxon-name-part-type="class">Insecta</tp:taxon-name-part></tp:taxon-name>, <tp:taxon-name><tp:taxon-name-part taxon-name-part-type="order">Ephemeroptera</tp:taxon-name-part></tp:taxon-name>) in Thailand</article-title><source>Zookeys</source><day>29</day><month>10</month><year>2021</year><volume>1067</volume><fpage>57</fpage><lpage>82</lpage><pub-id pub-id-type="doi">10.3897/zookeys.1067.72779</pub-id></mixed-citation></tp:treatment-meta><tp:nomenclature><tp:taxon-name><object-id xmlns:xlink="http://www.w3.org/1999/xlink" content-type="arpha" xlink:type="simple">3BD887F4-9F02-5DB6-8BA8-297F43999C37</object-id><tp:taxon-name-part taxon-name-part-type="genus" reg="Rhoenanthus">Rhoenanthus</tp:taxon-name-part> (<tp:taxon-name-part taxon-name-part-type="subgenus" reg="Potamanthindus">Potamanthindus</tp:taxon-name-part>) <tp:taxon-name-part taxon-name-part-type="species" reg="magnificus">magnificus</tp:taxon-name-part></tp:taxon-name><tp:taxon-authority>Ulmer, 1920</tp:taxon-authority><xref ref-type="fig" rid="F10">Figures 10B, D</xref><xref ref-type="fig" rid="F11">, 11B</xref><xref ref-type="fig" rid="F12">, 12</xref><xref ref-type="fig" rid="F14">, 14</xref><xref ref-type="fig" rid="F15">, 15</xref></tp:nomenclature><tp:treatment-sec sec-type="material" id="SECID0EN3AG"><title>Materials examined.</title><p>5 larvae, Thailand, Chiang Mai province, Chiang Dao, Mae Na, <named-content xmlns:xlink="http://www.w3.org/1999/xlink" content-type="dwc:verbatimCoordinates" xlink:type="simple"><named-content content-type="geo-json" specific-use="{&#34;type&#34;:&#34;Point&#34;,&#34;coordinates&#34;:[98.890550,19.320300]}" id="NCID0EW3AG" xlink:type="simple">19°19'13.08"N, 98°53'25.98"E</named-content></named-content>, 742 m, 11.III.2016, B. Boonsoong leg. (<abbrev xmlns:xlink="http://www.w3.org/1999/xlink" xlink:title="Zoological Museum at Kasetsart University in Bangkok, Thailand" id="ABBRID0E23AG" xlink:type="simple">ZMKU</abbrev>); 8 larvae, Loel province, Nam Thob ranger station, <named-content xmlns:xlink="http://www.w3.org/1999/xlink" content-type="dwc:verbatimCoordinates" xlink:type="simple"><named-content content-type="geo-json" specific-use="{&#34;type&#34;:&#34;Point&#34;,&#34;coordinates&#34;:[101.581361,17.260139]}" id="NCID0EC4AG" xlink:type="simple">17°15'36.5"N, 101°34'52.9"E</named-content></named-content>, 338 m, 20.III.2016, B. Boonsoong leg. (<abbrev xmlns:xlink="http://www.w3.org/1999/xlink" xlink:title="Zoological Museum at Kasetsart University in Bangkok, Thailand" id="ABBRID0EH4AG" xlink:type="simple">ZMKU</abbrev>); 1 larva, Nan province, Bo Kluea district, Sapan waterfall, <named-content xmlns:xlink="http://www.w3.org/1999/xlink" content-type="dwc:verbatimCoordinates" xlink:type="simple"><named-content content-type="geo-json" specific-use="{&#34;type&#34;:&#34;Point&#34;,&#34;coordinates&#34;:[101.198972,19.190500]}" id="NCID0EO4AG" xlink:type="simple">19°11'25.8"N, 101°11'56.3"E</named-content></named-content>, 800 m, 28.XI.2020, B. Boonsoong leg; 2 larvae, Nan province, Bo Kluea district, Lamer resort, <named-content xmlns:xlink="http://www.w3.org/1999/xlink" content-type="dwc:verbatimCoordinates" xlink:type="simple"><named-content content-type="geo-json" specific-use="{&#34;type&#34;:&#34;Point&#34;,&#34;coordinates&#34;:[101.154722,19.152444]}" id="NCID0EW4AG" xlink:type="simple">19°09'08.8"N, 101°09'17.0"E</named-content></named-content>, 28.XI.2020, S. Kwanboon leg; 3 larvae, Nan province, Bo Kluea district, Mae Nam Wa stream, <named-content xmlns:xlink="http://www.w3.org/1999/xlink" content-type="dwc:verbatimCoordinates" xlink:type="simple"><named-content content-type="geo-json" specific-use="{&#34;type&#34;:&#34;Point&#34;,&#34;coordinates&#34;:[101.180056,19.272944]}" id="NCID0E54AG" xlink:type="simple">19°16'22.6" N 101°10'48.2" E</named-content></named-content>, 848 m, 26.XI.2019, B. Boonsoong leg; 7 larvae, Chiang Rai province, Mueang district, Mae Kon stream, <named-content xmlns:xlink="http://www.w3.org/1999/xlink" content-type="dwc:verbatimCoordinates" xlink:type="simple"><named-content content-type="geo-json" specific-use="{&#34;type&#34;:&#34;Point&#34;,&#34;coordinates&#34;:[99.651306,19.862806]}" id="NCID0EG5AG" xlink:type="simple">19°51'46.1"N, 99°39'04.7"E</named-content></named-content>, 534 m, 6.III.2021, S. Kwanboon leg; 2 larvae, Chiang Rai province, Mueang district, Mae Kon stream, Pong Phrabat waterfall, <named-content xmlns:xlink="http://www.w3.org/1999/xlink" content-type="dwc:verbatimCoordinates" xlink:type="simple"><named-content content-type="geo-json" specific-use="{&#34;type&#34;:&#34;Point&#34;,&#34;coordinates&#34;:[99.804194,20.011611]}" id="NCID0EO5AG" xlink:type="simple">20°00'41.8"N, 99°48'15.1"E</named-content></named-content>, 470 m, 7.III.2021, S. Kwanboon leg.</p></tp:treatment-sec><tp:treatment-sec sec-type="diagnosis" id="SECID0ET5AG"><title>Diagnosis.</title><p>The larvae of <italic><tp:taxon-name><tp:taxon-name-part taxon-name-part-type="genus" reg="Rhoenanthus">Rhoenanthus</tp:taxon-name-part><tp:taxon-name-part taxon-name-part-type="species" reg="magnificus">magnificus</tp:taxon-name-part></tp:taxon-name></italic> (Fig. <xref ref-type="fig" rid="F12">12</xref>) can be distinguished from those of other <tp:taxon-name><tp:taxon-name-part taxon-name-part-type="genus" reg="Rhoenanthus">Rhoenanthus</tp:taxon-name-part> (<tp:taxon-name-part taxon-name-part-type="subgenus" reg="Potamanthindus">Potamanthindus</tp:taxon-name-part>)</tp:taxon-name> species based on the following characteristics: i) large body size (18–21 mm), ii) mandibular tusks arched inward about 33–34° (angle measurement as shown in Fig. <xref ref-type="fig" rid="F10">10D</xref>), iii) length of the mandibular tusks ca 1.4× length of head, and iv) length of the foretibiae ca 1.5× length of the forefemora and about 2.9× length of the foretarsi (Fig. <xref ref-type="fig" rid="F11">11B</xref>) (<xref ref-type="bibr" rid="B15">Nguyen and Bae 2004</xref>).</p></tp:treatment-sec><tp:treatment-sec sec-type="distribution" id="SECID0E66AG"><title>Distribution.</title><p>Chiang Mai, Chiang Rai, Loei, and Nan provinces.</p></tp:treatment-sec><tp:treatment-sec sec-type="remarks" id="SECID0EEABG"><title>Remark.</title><p>The larva of <italic><tp:taxon-name><tp:taxon-name-part taxon-name-part-type="genus" reg="Rhoenanthus">R.</tp:taxon-name-part><tp:taxon-name-part taxon-name-part-type="species" reg="magnificus">magnificus</tp:taxon-name-part></tp:taxon-name></italic> was originally described by <xref ref-type="bibr" rid="B15">Nguyen and Bae (2004)</xref> from material collected in northern and central Vietnam. The species is known from southern China and Vietnam. In the present study, we found this species in streams of several provinces (Fig. <xref ref-type="fig" rid="F14">14</xref>).</p></tp:treatment-sec><tp:treatment-sec><!--Section generated to contain objects referenced in tp:taxon-treatment.--><fig id="F10" position="float" orientation="portrait"><object-id xmlns:xlink="http://www.w3.org/1999/xlink" content-type="doi" xlink:type="simple">10.3897/zookeys.1067.72779.figure10</object-id><object-id xmlns:xlink="http://www.w3.org/1999/xlink" content-type="arpha" xlink:type="simple">BEEE7D41-246A-56C1-B132-8761177D9CCD</object-id><label>Figure 10.</label><caption><p>Larval morphology (head and mandibular tusk) <bold>A</bold><italic><tp:taxon-name><tp:taxon-name-part taxon-name-part-type="genus" reg="Potamanthus">Potamanthus</tp:taxon-name-part><tp:taxon-name-part taxon-name-part-type="species" reg="formosus">formosus</tp:taxon-name-part></tp:taxon-name></italic> Eaton, 1892 <bold>B</bold><italic><tp:taxon-name><tp:taxon-name-part taxon-name-part-type="genus" reg="Rhoenanthus">Rhoenanthus</tp:taxon-name-part><tp:taxon-name-part taxon-name-part-type="species" reg="magnificus">magnificus</tp:taxon-name-part></tp:taxon-name></italic> Ulmer, 1920 <bold>C</bold><italic><tp:taxon-name><tp:taxon-name-part taxon-name-part-type="genus" reg="Rhoenanthus">R.</tp:taxon-name-part><tp:taxon-name-part taxon-name-part-type="species" reg="obscurus">obscurus</tp:taxon-name-part></tp:taxon-name></italic> Navás, 1922 <bold>D</bold> angle measurement of mandibular tusk <bold>E</bold><italic><tp:taxon-name><tp:taxon-name-part taxon-name-part-type="genus" reg="Rhoenanthus">R.</tp:taxon-name-part><tp:taxon-name-part taxon-name-part-type="species" reg="distafurcus">distafurcus</tp:taxon-name-part></tp:taxon-name></italic> Bae &amp; McCafferty, 1991 <bold>F</bold><italic><tp:taxon-name><tp:taxon-name-part taxon-name-part-type="genus" reg="Rhoenanthus">R.</tp:taxon-name-part><tp:taxon-name-part taxon-name-part-type="species" reg="speciosus">speciosus</tp:taxon-name-part></tp:taxon-name></italic> Eaton, 1881.</p></caption><graphic xmlns:xlink="http://www.w3.org/1999/xlink" xlink:href="zookeys-1067-057-g010.jpg" position="float" orientation="portrait" xlink:type="simple" id="oo_604591.jpg"><uri content-type="original_file" xlink:type="simple">https://binary.pensoft.net/fig/604591</uri></graphic></fig><fig id="F11" position="float" orientation="portrait"><object-id xmlns:xlink="http://www.w3.org/1999/xlink" content-type="doi" xlink:type="simple">10.3897/zookeys.1067.72779.figure11</object-id><object-id xmlns:xlink="http://www.w3.org/1999/xlink" content-type="arpha" xlink:type="simple">C3DFD57E-DBEF-58DA-87BD-FCDDFB828070</object-id><label>Figure 11.</label><caption><p>Larval morphology (foreleg) <bold>A</bold><italic><tp:taxon-name><tp:taxon-name-part taxon-name-part-type="genus" reg="Potamanthus">Potamanthus</tp:taxon-name-part><tp:taxon-name-part taxon-name-part-type="species" reg="formosus">formosus</tp:taxon-name-part></tp:taxon-name></italic> Eaton, 1892 <bold>B</bold><italic><tp:taxon-name><tp:taxon-name-part taxon-name-part-type="genus" reg="Rhoenanthus">Rhoenanthus</tp:taxon-name-part><tp:taxon-name-part taxon-name-part-type="species" reg="magnificus">magnificus</tp:taxon-name-part></tp:taxon-name></italic> Ulmer, 1920 <bold>C</bold><italic><tp:taxon-name><tp:taxon-name-part taxon-name-part-type="genus" reg="Rhoenanthus">R.</tp:taxon-name-part><tp:taxon-name-part taxon-name-part-type="species" reg="obscurus">obscurus</tp:taxon-name-part></tp:taxon-name></italic> Navás, 1922 <bold>D</bold><italic><tp:taxon-name><tp:taxon-name-part taxon-name-part-type="genus" reg="Rhoenanthus">R.</tp:taxon-name-part><tp:taxon-name-part taxon-name-part-type="species" reg="distafurcus">distafurcus</tp:taxon-name-part></tp:taxon-name></italic> Bae &amp; McCafferty, 1991 <bold>E</bold><italic><tp:taxon-name><tp:taxon-name-part taxon-name-part-type="genus" reg="Rhoenanthus">R.</tp:taxon-name-part><tp:taxon-name-part taxon-name-part-type="species" reg="speciosus">speciosus</tp:taxon-name-part></tp:taxon-name></italic> Eaton, 1881. Scale bar: 1 mm.</p></caption><graphic xmlns:xlink="http://www.w3.org/1999/xlink" xlink:href="zookeys-1067-057-g011.jpg" position="float" orientation="portrait" xlink:type="simple" id="oo_604592.jpg"><uri content-type="original_file" xlink:type="simple">https://binary.pensoft.net/fig/604592</uri></graphic></fig><fig id="F12" position="float" orientation="portrait"><object-id xmlns:xlink="http://www.w3.org/1999/xlink" content-type="doi" xlink:type="simple">10.3897/zookeys.1067.72779.figure12</object-id><object-id xmlns:xlink="http://www.w3.org/1999/xlink" content-type="arpha" xlink:type="simple">4879DA97-88A4-58C8-81C9-154B587C32B3</object-id><label>Figure 12.</label><caption><p>Habitus of larva of <italic><tp:taxon-name><tp:taxon-name-part taxon-name-part-type="genus" reg="Rhoenanthus">Rhoenanthus</tp:taxon-name-part><tp:taxon-name-part taxon-name-part-type="species" reg="magnificus">magnificus</tp:taxon-name-part></tp:taxon-name></italic> Ulmer, 1920.</p></caption><graphic xmlns:xlink="http://www.w3.org/1999/xlink" xlink:href="zookeys-1067-057-g012.jpg" position="float" orientation="portrait" xlink:type="simple" id="oo_604593.jpg"><uri content-type="original_file" xlink:type="simple">https://binary.pensoft.net/fig/604593</uri></graphic></fig><fig id="F14" position="float" orientation="portrait"><object-id xmlns:xlink="http://www.w3.org/1999/xlink" content-type="doi" xlink:type="simple">10.3897/zookeys.1067.72779.figure14</object-id><object-id xmlns:xlink="http://www.w3.org/1999/xlink" content-type="arpha" xlink:type="simple">791F1B33-997A-54C9-97EA-D05662420F89</object-id><label>Figure 14.</label><caption><p>Distribution map of the family <tp:taxon-name><tp:taxon-name-part taxon-name-part-type="family">Potamanthidae</tp:taxon-name-part></tp:taxon-name> in Thailand.</p></caption><graphic xmlns:xlink="http://www.w3.org/1999/xlink" xlink:href="zookeys-1067-057-g014.jpg" position="float" orientation="portrait" xlink:type="simple" id="oo_604595.jpg"><uri content-type="original_file" xlink:type="simple">https://binary.pensoft.net/fig/604595</uri></graphic></fig><fig id="F15" position="float" orientation="portrait"><object-id xmlns:xlink="http://www.w3.org/1999/xlink" content-type="doi" xlink:type="simple">10.3897/zookeys.1067.72779.figure15</object-id><object-id xmlns:xlink="http://www.w3.org/1999/xlink" content-type="arpha" xlink:type="simple">45190892-09EF-53FF-B9CF-022A9650EDB9</object-id><label>Figure 15.</label><caption><p>The <abbrev xmlns:xlink="http://www.w3.org/1999/xlink" xlink:title="cytochrome oxidase I" id="ABBRID0EE4BG" xlink:type="simple">COI</abbrev> phylogenetic construction based on the maximum likelihood (ML) analysis of family <tp:taxon-name><tp:taxon-name-part taxon-name-part-type="family">Potamanthidae</tp:taxon-name-part></tp:taxon-name> in Thailand.</p></caption><graphic xmlns:xlink="http://www.w3.org/1999/xlink" xlink:href="zookeys-1067-057-g015.jpg" position="float" orientation="portrait" xlink:type="simple" id="oo_604596.jpg"><uri content-type="original_file" xlink:type="simple">https://binary.pensoft.net/fig/604596</uri></graphic></fig></tp:treatment-sec><ref-list><ref id="B15"><mixed-citation xmlns:xlink="http://www.w3.org/1999/xlink" xlink:type="simple"><person-group><name name-style="western"><surname>Nguyen</surname><given-names>VV</given-names></name><name name-style="western"><surname>Bae</surname><given-names>YJ</given-names></name></person-group> (<year>2004</year>) <article-title>Descriptions of <italic><tp:taxon-name><tp:taxon-name-part taxon-name-part-type="genus">Rhoenanthus</tp:taxon-name-part><tp:taxon-name-part taxon-name-part-type="species">sapa</tp:taxon-name-part></tp:taxon-name></italic>, new species, and larval stage of <italic><tp:taxon-name><tp:taxon-name-part taxon-name-part-type="genus">R.</tp:taxon-name-part><tp:taxon-name-part taxon-name-part-type="species">magnificus</tp:taxon-name-part></tp:taxon-name></italic> Ulmer (<tp:taxon-name><tp:taxon-name-part taxon-name-part-type="order">Ephemeroptera</tp:taxon-name-part></tp:taxon-name>: <tp:taxon-name><tp:taxon-name-part taxon-name-part-type="family">Potamanthidae</tp:taxon-name-part></tp:taxon-name>) from Vietnam.</article-title><source>Aquatic Insects</source><volume>26</volume>: <fpage>9</fpage>–<lpage>17</lpage>.</mixed-citation></ref></ref-list></tp:taxon-treatment>
