# Supplementary material for: Behningiidae and Potamanthidae (Insecta, Ephemeroptera) in Thailand
Source: Zookeys. 2021 Oct 29;1067:57–82. doi: 10.3897/zookeys.1067.72779 (PMC8571249; doi:10.3897/zookeys.1067.72779)
Supplement: XML Treatment for Rhoenanthus (Potamanthindus) obscurus [file zookeys.1067.72779-treatment6.xml]

<!DOCTYPE tp:taxon-treatment
  PUBLIC "-//TaxonX//DTD Taxonomic Treatment Publishing DTD v0 20100105//EN" "tax-treatment-NSO.dtd">
<tp:taxon-treatment xmlns:tp="http://www.plazi.org/taxpub"><tp:treatment-meta><kwd-group><label>Taxon classification</label><kwd><named-content xmlns:xlink="http://www.w3.org/1999/xlink" content-type="kingdom">Animalia</named-content></kwd><kwd><named-content xmlns:xlink="http://www.w3.org/1999/xlink" content-type="order">Ephemeroptera</named-content></kwd><kwd><named-content xmlns:xlink="http://www.w3.org/1999/xlink" content-type="family">Potamanthidae</named-content></kwd></kwd-group><mixed-citation publication-type="journal"><person-group><name><surname>Kwanboon</surname><given-names>Sedtawut</given-names></name><name><surname>Sartori</surname><given-names>Michel</given-names></name><name><surname>Boonsoong</surname><given-names>Boonsatien</given-names></name></person-group><article-title><tp:taxon-name><tp:taxon-name-part taxon-name-part-type="family">Behningiidae</tp:taxon-name-part></tp:taxon-name> and <tp:taxon-name><tp:taxon-name-part taxon-name-part-type="family">Potamanthidae</tp:taxon-name-part></tp:taxon-name> (<tp:taxon-name><tp:taxon-name-part taxon-name-part-type="class">Insecta</tp:taxon-name-part></tp:taxon-name>, <tp:taxon-name><tp:taxon-name-part taxon-name-part-type="order">Ephemeroptera</tp:taxon-name-part></tp:taxon-name>) in Thailand</article-title><source>Zookeys</source><day>29</day><month>10</month><year>2021</year><volume>1067</volume><fpage>57</fpage><lpage>82</lpage><pub-id pub-id-type="doi">10.3897/zookeys.1067.72779</pub-id></mixed-citation></tp:treatment-meta><tp:nomenclature><tp:taxon-name><object-id xmlns:xlink="http://www.w3.org/1999/xlink" content-type="arpha" xlink:type="simple">C0F8D3C4-3C5B-57E1-9004-14B00792A55C</object-id><tp:taxon-name-part taxon-name-part-type="genus" reg="Rhoenanthus">Rhoenanthus</tp:taxon-name-part> (<tp:taxon-name-part taxon-name-part-type="subgenus" reg="Potamanthindus">Potamanthindus</tp:taxon-name-part>) <tp:taxon-name-part taxon-name-part-type="species" reg="obscurus">obscurus</tp:taxon-name-part></tp:taxon-name><tp:taxon-authority>Navás, 1922</tp:taxon-authority><xref ref-type="fig" rid="F10">Figures 10C, D</xref><xref ref-type="fig" rid="F11">, 11C</xref><xref ref-type="fig" rid="F14">, 14</xref><xref ref-type="fig" rid="F15">, 15</xref></tp:nomenclature><tp:treatment-sec sec-type="material" id="SECID0EUCBG"><title>Materials examined.</title><p>1 female imago (reared) and 1 male imago (reared), Thailand, Chiang Mai province, Mae Ping river, Elely Cafe, <named-content xmlns:xlink="http://www.w3.org/1999/xlink" content-type="dwc:verbatimCoordinates" xlink:type="simple"><named-content content-type="geo-json" specific-use="{&#34;type&#34;:&#34;Point&#34;,&#34;coordinates&#34;:[98.941333,19.069000]}" id="NCID0E4CBG" xlink:type="simple">19°04'08.4"N, 98°56'28.8"E</named-content></named-content>, 15.XI.2020, S. Kwanboon leg. (<abbrev xmlns:xlink="http://www.w3.org/1999/xlink" xlink:title="Zoological Museum at Kasetsart University in Bangkok, Thailand" id="ABBRID0ECDBG" xlink:type="simple">ZMKU</abbrev>).</p></tp:treatment-sec><tp:treatment-sec sec-type="diagnosis" id="SECID0EGDBG"><title>Diagnosis.</title><p>The larvae of <italic><tp:taxon-name><tp:taxon-name-part taxon-name-part-type="genus" reg="Rhoenanthus">Rhoenanthus</tp:taxon-name-part><tp:taxon-name-part taxon-name-part-type="species" reg="obscurus">obscurus</tp:taxon-name-part></tp:taxon-name></italic> can be distinguished from those of other <tp:taxon-name><tp:taxon-name-part taxon-name-part-type="genus" reg="Rhoenanthus">Rhoenanthus</tp:taxon-name-part> (<tp:taxon-name-part taxon-name-part-type="subgenus" reg="Potamanthindus">Potamanthindus</tp:taxon-name-part>)</tp:taxon-name> species based on the following characteristics: i) medium-sized body (12–17 mm), ii) mandibular tusks arched inward about 28° (angle measurement as shown in Fig. <xref ref-type="fig" rid="F10">10D</xref>), iii) length of mandibular tusks ca 0.7–0.8× length of the head, and iv) length of foretibiae ca 1.32–1.49× length of the forefemora and about 2.55–3.02× length of the foretarsi (Fig. <xref ref-type="fig" rid="F11">11C</xref>) (<xref ref-type="bibr" rid="B1">Bae and McCafferty 1991</xref>; <xref ref-type="bibr" rid="B16">Nguyen and Bae 2006</xref>).</p><fig id="F14" position="float" orientation="portrait"><object-id xmlns:xlink="http://www.w3.org/1999/xlink" content-type="doi" xlink:type="simple">10.3897/zookeys.1067.72779.figure14</object-id><object-id xmlns:xlink="http://www.w3.org/1999/xlink" content-type="arpha" xlink:type="simple">791F1B33-997A-54C9-97EA-D05662420F89</object-id><label>Figure 14.</label><caption><p>Distribution map of the family <tp:taxon-name><tp:taxon-name-part taxon-name-part-type="family">Potamanthidae</tp:taxon-name-part></tp:taxon-name> in Thailand.</p></caption><graphic xmlns:xlink="http://www.w3.org/1999/xlink" xlink:href="zookeys-1067-057-g014.jpg" position="float" orientation="portrait" xlink:type="simple" id="oo_604595.jpg"><uri content-type="original_file" xlink:type="simple">https://binary.pensoft.net/fig/604595</uri></graphic></fig></tp:treatment-sec><tp:treatment-sec sec-type="distribution" id="SECID0EEFBG"><title>Distribution.</title><p>Chiang Mai province.</p></tp:treatment-sec><tp:treatment-sec sec-type="remarks" id="SECID0EJFBG"><title>Remark.</title><p>The larva of <italic><tp:taxon-name><tp:taxon-name-part taxon-name-part-type="genus" reg="Rhoenanthus">R.</tp:taxon-name-part><tp:taxon-name-part taxon-name-part-type="species" reg="obscurus">obscurus</tp:taxon-name-part></tp:taxon-name></italic> was originally described by <xref ref-type="bibr" rid="B7">Gose (1969)</xref> as <italic><tp:taxon-name><tp:taxon-name-part taxon-name-part-type="genus" reg="Potamanthus">Potamanthus</tp:taxon-name-part></tp:taxon-name></italic> sp. TPA and collected from Thailand (Chantaburi province). <xref ref-type="bibr" rid="B1">Bae and McCafferty (1991)</xref> redescribed the larva with material from Mae Ping river, Chiang Mai province. In this study, we found this species in the same river as in the previous study. Our specimens were reared in the laboratory and successfully raised to the imago stage.</p></tp:treatment-sec><tp:treatment-sec><!--Section generated to contain objects referenced in tp:taxon-treatment.--><fig id="F10" position="float" orientation="portrait"><object-id xmlns:xlink="http://www.w3.org/1999/xlink" content-type="doi" xlink:type="simple">10.3897/zookeys.1067.72779.figure10</object-id><object-id xmlns:xlink="http://www.w3.org/1999/xlink" content-type="arpha" xlink:type="simple">BEEE7D41-246A-56C1-B132-8761177D9CCD</object-id><label>Figure 10.</label><caption><p>Larval morphology (head and mandibular tusk) <bold>A</bold><italic><tp:taxon-name><tp:taxon-name-part taxon-name-part-type="genus" reg="Potamanthus">Potamanthus</tp:taxon-name-part><tp:taxon-name-part taxon-name-part-type="species" reg="formosus">formosus</tp:taxon-name-part></tp:taxon-name></italic> Eaton, 1892 <bold>B</bold><italic><tp:taxon-name><tp:taxon-name-part taxon-name-part-type="genus" reg="Rhoenanthus">Rhoenanthus</tp:taxon-name-part><tp:taxon-name-part taxon-name-part-type="species" reg="magnificus">magnificus</tp:taxon-name-part></tp:taxon-name></italic> Ulmer, 1920 <bold>C</bold><italic><tp:taxon-name><tp:taxon-name-part taxon-name-part-type="genus" reg="Rhoenanthus">R.</tp:taxon-name-part><tp:taxon-name-part taxon-name-part-type="species" reg="obscurus">obscurus</tp:taxon-name-part></tp:taxon-name></italic> Navás, 1922 <bold>D</bold> angle measurement of mandibular tusk <bold>E</bold><italic><tp:taxon-name><tp:taxon-name-part taxon-name-part-type="genus" reg="Rhoenanthus">R.</tp:taxon-name-part><tp:taxon-name-part taxon-name-part-type="species" reg="distafurcus">distafurcus</tp:taxon-name-part></tp:taxon-name></italic> Bae &amp; McCafferty, 1991 <bold>F</bold><italic><tp:taxon-name><tp:taxon-name-part taxon-name-part-type="genus" reg="Rhoenanthus">R.</tp:taxon-name-part><tp:taxon-name-part taxon-name-part-type="species" reg="speciosus">speciosus</tp:taxon-name-part></tp:taxon-name></italic> Eaton, 1881.</p></caption><graphic xmlns:xlink="http://www.w3.org/1999/xlink" xlink:href="zookeys-1067-057-g010.jpg" position="float" orientation="portrait" xlink:type="simple" id="oo_604591.jpg"><uri content-type="original_file" xlink:type="simple">https://binary.pensoft.net/fig/604591</uri></graphic></fig><fig id="F11" position="float" orientation="portrait"><object-id xmlns:xlink="http://www.w3.org/1999/xlink" content-type="doi" xlink:type="simple">10.3897/zookeys.1067.72779.figure11</object-id><object-id xmlns:xlink="http://www.w3.org/1999/xlink" content-type="arpha" xlink:type="simple">C3DFD57E-DBEF-58DA-87BD-FCDDFB828070</object-id><label>Figure 11.</label><caption><p>Larval morphology (foreleg) <bold>A</bold><italic><tp:taxon-name><tp:taxon-name-part taxon-name-part-type="genus" reg="Potamanthus">Potamanthus</tp:taxon-name-part><tp:taxon-name-part taxon-name-part-type="species" reg="formosus">formosus</tp:taxon-name-part></tp:taxon-name></italic> Eaton, 1892 <bold>B</bold><italic><tp:taxon-name><tp:taxon-name-part taxon-name-part-type="genus" reg="Rhoenanthus">Rhoenanthus</tp:taxon-name-part><tp:taxon-name-part taxon-name-part-type="species" reg="magnificus">magnificus</tp:taxon-name-part></tp:taxon-name></italic> Ulmer, 1920 <bold>C</bold><italic><tp:taxon-name><tp:taxon-name-part taxon-name-part-type="genus" reg="Rhoenanthus">R.</tp:taxon-name-part><tp:taxon-name-part taxon-name-part-type="species" reg="obscurus">obscurus</tp:taxon-name-part></tp:taxon-name></italic> Navás, 1922 <bold>D</bold><italic><tp:taxon-name><tp:taxon-name-part taxon-name-part-type="genus" reg="Rhoenanthus">R.</tp:taxon-name-part><tp:taxon-name-part taxon-name-part-type="species" reg="distafurcus">distafurcus</tp:taxon-name-part></tp:taxon-name></italic> Bae &amp; McCafferty, 1991 <bold>E</bold><italic><tp:taxon-name><tp:taxon-name-part taxon-name-part-type="genus" reg="Rhoenanthus">R.</tp:taxon-name-part><tp:taxon-name-part taxon-name-part-type="species" reg="speciosus">speciosus</tp:taxon-name-part></tp:taxon-name></italic> Eaton, 1881. Scale bar: 1 mm.</p></caption><graphic xmlns:xlink="http://www.w3.org/1999/xlink" xlink:href="zookeys-1067-057-g011.jpg" position="float" orientation="portrait" xlink:type="simple" id="oo_604592.jpg"><uri content-type="original_file" xlink:type="simple">https://binary.pensoft.net/fig/604592</uri></graphic></fig><fig id="F15" position="float" orientation="portrait"><object-id xmlns:xlink="http://www.w3.org/1999/xlink" content-type="doi" xlink:type="simple">10.3897/zookeys.1067.72779.figure15</object-id><object-id xmlns:xlink="http://www.w3.org/1999/xlink" content-type="arpha" xlink:type="simple">45190892-09EF-53FF-B9CF-022A9650EDB9</object-id><label>Figure 15.</label><caption><p>The <abbrev xmlns:xlink="http://www.w3.org/1999/xlink" xlink:title="cytochrome oxidase I" id="ABBRID0EE4BG" xlink:type="simple">COI</abbrev> phylogenetic construction based on the maximum likelihood (ML) analysis of family <tp:taxon-name><tp:taxon-name-part taxon-name-part-type="family">Potamanthidae</tp:taxon-name-part></tp:taxon-name> in Thailand.</p></caption><graphic xmlns:xlink="http://www.w3.org/1999/xlink" xlink:href="zookeys-1067-057-g015.jpg" position="float" orientation="portrait" xlink:type="simple" id="oo_604596.jpg"><uri content-type="original_file" xlink:type="simple">https://binary.pensoft.net/fig/604596</uri></graphic></fig></tp:treatment-sec><ref-list><ref id="B1"><mixed-citation xmlns:xlink="http://www.w3.org/1999/xlink" xlink:type="simple"><person-group><name name-style="western"><surname>Bae</surname><given-names>YJ</given-names></name><name name-style="western"><surname>McCafferty</surname><given-names>WP</given-names></name></person-group> (<year>1991</year>) Phylogenetic Systematics of the <tp:taxon-name><tp:taxon-name-part taxon-name-part-type="family">Potamanthidae</tp:taxon-name-part></tp:taxon-name> (<tp:taxon-name><tp:taxon-name-part taxon-name-part-type="order">Ephemeroptera</tp:taxon-name-part></tp:taxon-name>). Transactions of the American Entomological Society 117(3/4): 1–143.</mixed-citation></ref><ref id="B16"><mixed-citation xmlns:xlink="http://www.w3.org/1999/xlink" xlink:type="simple"><person-group><name name-style="western"><surname>Nguyen</surname><given-names>VV</given-names></name><name name-style="western"><surname>Bae</surname><given-names>YJ</given-names></name></person-group> (<year>2006</year>) <article-title>: Review of the Vietnamese <tp:taxon-name><tp:taxon-name-part taxon-name-part-type="family">Potamanthidae</tp:taxon-name-part></tp:taxon-name> (<tp:taxon-name><tp:taxon-name-part taxon-name-part-type="order">Ephemeroptera</tp:taxon-name-part></tp:taxon-name>). Biology of Inland Waters, Supplement No.</article-title><volume>1</volume>: <fpage>19</fpage>–<lpage>31</lpage>.</mixed-citation></ref><ref id="B7"><mixed-citation xmlns:xlink="http://www.w3.org/1999/xlink" xlink:type="simple"><person-group><name name-style="western"><surname>Gose</surname><given-names>K</given-names></name></person-group> (<year>1969</year>) <article-title>Mayflies (<tp:taxon-name><tp:taxon-name-part taxon-name-part-type="order">Ephemeroptera</tp:taxon-name-part></tp:taxon-name>) from Thailand.</article-title><source>Nature and Life in Southeast Asia</source><volume>6</volume>: <fpage>125</fpage>–<lpage>138</lpage>.</mixed-citation></ref></ref-list></tp:taxon-treatment>
