# Supplementary material for: Behningiidae and Potamanthidae (Insecta, Ephemeroptera) in Thailand
Source: Zookeys. 2021 Oct 29;1067:57–82. doi: 10.3897/zookeys.1067.72779 (PMC8571249; doi:10.3897/zookeys.1067.72779)
Supplement: XML Treatment for Rhoenanthus (Rhoenanthus) distafurcus [file zookeys.1067.72779-treatment7.xml]

<!DOCTYPE tp:taxon-treatment
  PUBLIC "-//TaxonX//DTD Taxonomic Treatment Publishing DTD v0 20100105//EN" "tax-treatment-NSO.dtd">
<tp:taxon-treatment xmlns:tp="http://www.plazi.org/taxpub"><tp:treatment-meta><kwd-group><label>Taxon classification</label><kwd><named-content xmlns:xlink="http://www.w3.org/1999/xlink" content-type="kingdom">Animalia</named-content></kwd><kwd><named-content xmlns:xlink="http://www.w3.org/1999/xlink" content-type="order">Ephemeroptera</named-content></kwd><kwd><named-content xmlns:xlink="http://www.w3.org/1999/xlink" content-type="family">Potamanthidae</named-content></kwd></kwd-group><mixed-citation publication-type="journal"><person-group><name><surname>Kwanboon</surname><given-names>Sedtawut</given-names></name><name><surname>Sartori</surname><given-names>Michel</given-names></name><name><surname>Boonsoong</surname><given-names>Boonsatien</given-names></name></person-group><article-title><tp:taxon-name><tp:taxon-name-part taxon-name-part-type="family">Behningiidae</tp:taxon-name-part></tp:taxon-name> and <tp:taxon-name><tp:taxon-name-part taxon-name-part-type="family">Potamanthidae</tp:taxon-name-part></tp:taxon-name> (<tp:taxon-name><tp:taxon-name-part taxon-name-part-type="class">Insecta</tp:taxon-name-part></tp:taxon-name>, <tp:taxon-name><tp:taxon-name-part taxon-name-part-type="order">Ephemeroptera</tp:taxon-name-part></tp:taxon-name>) in Thailand</article-title><source>Zookeys</source><day>29</day><month>10</month><year>2021</year><volume>1067</volume><fpage>57</fpage><lpage>82</lpage><pub-id pub-id-type="doi">10.3897/zookeys.1067.72779</pub-id></mixed-citation></tp:treatment-meta><tp:nomenclature><tp:taxon-name><object-id xmlns:xlink="http://www.w3.org/1999/xlink" content-type="arpha" xlink:type="simple">A6C559C9-16A6-5668-9E55-070F4371094B</object-id><tp:taxon-name-part taxon-name-part-type="genus" reg="Rhoenanthus">Rhoenanthus</tp:taxon-name-part> (<tp:taxon-name-part taxon-name-part-type="subgenus" reg="Rhoenanthus">Rhoenanthus</tp:taxon-name-part>) <tp:taxon-name-part taxon-name-part-type="species" reg="distafurcus">distafurcus</tp:taxon-name-part></tp:taxon-name><tp:taxon-authority>Bae &amp; McCafferty, 1991</tp:taxon-authority><xref ref-type="fig" rid="F10">Figures 10E</xref><xref ref-type="fig" rid="F11">, 11D</xref><xref ref-type="fig" rid="F14">, 14</xref><xref ref-type="fig" rid="F15">, 15</xref></tp:nomenclature><tp:treatment-sec sec-type="material" id="SECID0EOIBG"><title>Materials examined.</title><p>1 larva, Thailand, Kanchanaburi province, Sai Yok district, Pueng Wahn Resort, <named-content xmlns:xlink="http://www.w3.org/1999/xlink" content-type="dwc:verbatimCoordinates" xlink:type="simple"><named-content content-type="geo-json" specific-use="{&#34;type&#34;:&#34;Point&#34;,&#34;coordinates&#34;:[99.060000,14.202472]}" id="NCID0EXIBG" xlink:type="simple">14°12'08.9"N, 99°03'36.0"E</named-content></named-content>, 15.X.2015, B. Boonsoong leg; 2 larvae, Ratchaburi province, Suan Phueng district, Pha Chi river, <named-content xmlns:xlink="http://www.w3.org/1999/xlink" content-type="dwc:verbatimCoordinates" xlink:type="simple"><named-content content-type="geo-json" specific-use="{&#34;type&#34;:&#34;Point&#34;,&#34;coordinates&#34;:[99.344472,13.515917]}" id="NCID0E6IBG" xlink:type="simple">13°30'57.3"N, 99°20'40.1"E</named-content></named-content>, 19.IX.2016, B. Boonsoong leg; 1 larva, Nan province, Bo Kluea district, Sapan waterfall, <named-content xmlns:xlink="http://www.w3.org/1999/xlink" content-type="dwc:verbatimCoordinates" xlink:type="simple"><named-content content-type="geo-json" specific-use="{&#34;type&#34;:&#34;Point&#34;,&#34;coordinates&#34;:[101.198972,19.190500]}" id="NCID0EHJBG" xlink:type="simple">19°11'25.8"N, 101°11'56.3”E</named-content></named-content>, 800 m, 28.XI.2020, B. Boonsoong leg.</p></tp:treatment-sec><tp:treatment-sec sec-type="diagnosis" id="SECID0EMJBG"><title>Diagnosis.</title><p>The larvae of <italic><tp:taxon-name><tp:taxon-name-part taxon-name-part-type="genus" reg="Rhoennanthus">Rhoennanthus</tp:taxon-name-part><tp:taxon-name-part taxon-name-part-type="species" reg="distafurcus">distafurcus</tp:taxon-name-part></tp:taxon-name></italic> can be distinguished from those of other <tp:taxon-name><tp:taxon-name-part taxon-name-part-type="genus" reg="Rhoenanthus">Rhoenanthus</tp:taxon-name-part> (<tp:taxon-name-part taxon-name-part-type="subgenus" reg="Rhoenanthus">Rhoenanthus</tp:taxon-name-part>)</tp:taxon-name> species based on the following characteristics: i) subapical spine of the mandibular tusk well developed laterally (Fig. <xref ref-type="fig" rid="F10">10E</xref>), with a simple, short spine, ii) 16–20 medial rounded setae on mandibular tusk (Fig. <xref ref-type="fig" rid="F10">10E</xref>) iii) length of the mandibular tusks ca 1.7–1.9× length of head, iv) length of foretibiae ca 1.19–1.25× length of the forefemora and about 2.5–2.8× length of the foretarsi, (v) leg with colour marking as in Fig. <xref ref-type="fig" rid="F11">11D, and vi</xref>) lack of bipectinated setae on the mandible (<xref ref-type="bibr" rid="B20">Soldan T and Putz M 2000)</xref>.</p></tp:treatment-sec><tp:treatment-sec sec-type="distribution" id="SECID0EYKBG"><title>Distribution.</title><p>Kanchanaburi, Ratchaburi, and Nan provinces.</p></tp:treatment-sec><tp:treatment-sec sec-type="remarks" id="SECID0E4KBG"><title>Remark.</title><p><xref ref-type="bibr" rid="B1">Bae and McCafferty (1991)</xref> described <italic><tp:taxon-name><tp:taxon-name-part taxon-name-part-type="genus" reg="Rhoenanthus">R.</tp:taxon-name-part><tp:taxon-name-part taxon-name-part-type="species" reg="distafurcus">distafurcus</tp:taxon-name-part></tp:taxon-name></italic> based on imaginal specimens from Thailand, India, and Vietnam. The larva of <italic><tp:taxon-name><tp:taxon-name-part taxon-name-part-type="genus" reg="Rhoenanthus">R.</tp:taxon-name-part><tp:taxon-name-part taxon-name-part-type="species" reg="distafurcus">distafurcus</tp:taxon-name-part></tp:taxon-name></italic> was described by <xref ref-type="bibr" rid="B20">Soldan T and Putz M (2000)</xref> based on specimens from Vietnam. In Thailand, a male adult of this species was found in Khao Yai National Park (<xref ref-type="bibr" rid="B1">Bae and McCafferty 1991</xref>). In the present study, larval specimens of this species were found in western and northern Thailand.</p></tp:treatment-sec><tp:treatment-sec><!--Section generated to contain objects referenced in tp:taxon-treatment.--><fig id="F10" position="float" orientation="portrait"><object-id xmlns:xlink="http://www.w3.org/1999/xlink" content-type="doi" xlink:type="simple">10.3897/zookeys.1067.72779.figure10</object-id><object-id xmlns:xlink="http://www.w3.org/1999/xlink" content-type="arpha" xlink:type="simple">BEEE7D41-246A-56C1-B132-8761177D9CCD</object-id><label>Figure 10.</label><caption><p>Larval morphology (head and mandibular tusk) <bold>A</bold><italic><tp:taxon-name><tp:taxon-name-part taxon-name-part-type="genus" reg="Potamanthus">Potamanthus</tp:taxon-name-part><tp:taxon-name-part taxon-name-part-type="species" reg="formosus">formosus</tp:taxon-name-part></tp:taxon-name></italic> Eaton, 1892 <bold>B</bold><italic><tp:taxon-name><tp:taxon-name-part taxon-name-part-type="genus" reg="Rhoenanthus">Rhoenanthus</tp:taxon-name-part><tp:taxon-name-part taxon-name-part-type="species" reg="magnificus">magnificus</tp:taxon-name-part></tp:taxon-name></italic> Ulmer, 1920 <bold>C</bold><italic><tp:taxon-name><tp:taxon-name-part taxon-name-part-type="genus" reg="Rhoenanthus">R.</tp:taxon-name-part><tp:taxon-name-part taxon-name-part-type="species" reg="obscurus">obscurus</tp:taxon-name-part></tp:taxon-name></italic> Navás, 1922 <bold>D</bold> angle measurement of mandibular tusk <bold>E</bold><italic><tp:taxon-name><tp:taxon-name-part taxon-name-part-type="genus" reg="Rhoenanthus">R.</tp:taxon-name-part><tp:taxon-name-part taxon-name-part-type="species" reg="distafurcus">distafurcus</tp:taxon-name-part></tp:taxon-name></italic> Bae &amp; McCafferty, 1991 <bold>F</bold><italic><tp:taxon-name><tp:taxon-name-part taxon-name-part-type="genus" reg="Rhoenanthus">R.</tp:taxon-name-part><tp:taxon-name-part taxon-name-part-type="species" reg="speciosus">speciosus</tp:taxon-name-part></tp:taxon-name></italic> Eaton, 1881.</p></caption><graphic xmlns:xlink="http://www.w3.org/1999/xlink" xlink:href="zookeys-1067-057-g010.jpg" position="float" orientation="portrait" xlink:type="simple" id="oo_604591.jpg"><uri content-type="original_file" xlink:type="simple">https://binary.pensoft.net/fig/604591</uri></graphic></fig><fig id="F11" position="float" orientation="portrait"><object-id xmlns:xlink="http://www.w3.org/1999/xlink" content-type="doi" xlink:type="simple">10.3897/zookeys.1067.72779.figure11</object-id><object-id xmlns:xlink="http://www.w3.org/1999/xlink" content-type="arpha" xlink:type="simple">C3DFD57E-DBEF-58DA-87BD-FCDDFB828070</object-id><label>Figure 11.</label><caption><p>Larval morphology (foreleg) <bold>A</bold><italic><tp:taxon-name><tp:taxon-name-part taxon-name-part-type="genus" reg="Potamanthus">Potamanthus</tp:taxon-name-part><tp:taxon-name-part taxon-name-part-type="species" reg="formosus">formosus</tp:taxon-name-part></tp:taxon-name></italic> Eaton, 1892 <bold>B</bold><italic><tp:taxon-name><tp:taxon-name-part taxon-name-part-type="genus" reg="Rhoenanthus">Rhoenanthus</tp:taxon-name-part><tp:taxon-name-part taxon-name-part-type="species" reg="magnificus">magnificus</tp:taxon-name-part></tp:taxon-name></italic> Ulmer, 1920 <bold>C</bold><italic><tp:taxon-name><tp:taxon-name-part taxon-name-part-type="genus" reg="Rhoenanthus">R.</tp:taxon-name-part><tp:taxon-name-part taxon-name-part-type="species" reg="obscurus">obscurus</tp:taxon-name-part></tp:taxon-name></italic> Navás, 1922 <bold>D</bold><italic><tp:taxon-name><tp:taxon-name-part taxon-name-part-type="genus" reg="Rhoenanthus">R.</tp:taxon-name-part><tp:taxon-name-part taxon-name-part-type="species" reg="distafurcus">distafurcus</tp:taxon-name-part></tp:taxon-name></italic> Bae &amp; McCafferty, 1991 <bold>E</bold><italic><tp:taxon-name><tp:taxon-name-part taxon-name-part-type="genus" reg="Rhoenanthus">R.</tp:taxon-name-part><tp:taxon-name-part taxon-name-part-type="species" reg="speciosus">speciosus</tp:taxon-name-part></tp:taxon-name></italic> Eaton, 1881. Scale bar: 1 mm.</p></caption><graphic xmlns:xlink="http://www.w3.org/1999/xlink" xlink:href="zookeys-1067-057-g011.jpg" position="float" orientation="portrait" xlink:type="simple" id="oo_604592.jpg"><uri content-type="original_file" xlink:type="simple">https://binary.pensoft.net/fig/604592</uri></graphic></fig><fig id="F14" position="float" orientation="portrait"><object-id xmlns:xlink="http://www.w3.org/1999/xlink" content-type="doi" xlink:type="simple">10.3897/zookeys.1067.72779.figure14</object-id><object-id xmlns:xlink="http://www.w3.org/1999/xlink" content-type="arpha" xlink:type="simple">791F1B33-997A-54C9-97EA-D05662420F89</object-id><label>Figure 14.</label><caption><p>Distribution map of the family <tp:taxon-name><tp:taxon-name-part taxon-name-part-type="family">Potamanthidae</tp:taxon-name-part></tp:taxon-name> in Thailand.</p></caption><graphic xmlns:xlink="http://www.w3.org/1999/xlink" xlink:href="zookeys-1067-057-g014.jpg" position="float" orientation="portrait" xlink:type="simple" id="oo_604595.jpg"><uri content-type="original_file" xlink:type="simple">https://binary.pensoft.net/fig/604595</uri></graphic></fig><fig id="F15" position="float" orientation="portrait"><object-id xmlns:xlink="http://www.w3.org/1999/xlink" content-type="doi" xlink:type="simple">10.3897/zookeys.1067.72779.figure15</object-id><object-id xmlns:xlink="http://www.w3.org/1999/xlink" content-type="arpha" xlink:type="simple">45190892-09EF-53FF-B9CF-022A9650EDB9</object-id><label>Figure 15.</label><caption><p>The <abbrev xmlns:xlink="http://www.w3.org/1999/xlink" xlink:title="cytochrome oxidase I" id="ABBRID0EE4BG" xlink:type="simple">COI</abbrev> phylogenetic construction based on the maximum likelihood (ML) analysis of family <tp:taxon-name><tp:taxon-name-part taxon-name-part-type="family">Potamanthidae</tp:taxon-name-part></tp:taxon-name> in Thailand.</p></caption><graphic xmlns:xlink="http://www.w3.org/1999/xlink" xlink:href="zookeys-1067-057-g015.jpg" position="float" orientation="portrait" xlink:type="simple" id="oo_604596.jpg"><uri content-type="original_file" xlink:type="simple">https://binary.pensoft.net/fig/604596</uri></graphic></fig></tp:treatment-sec><ref-list><ref id="B20"><mixed-citation xmlns:xlink="http://www.w3.org/1999/xlink" xlink:type="simple"><person-group><name name-style="western"><surname>Soldan</surname><given-names>T</given-names></name><name name-style="western"><surname>Putz</surname><given-names>M</given-names></name></person-group> (<year>2000</year>) <article-title>The larva of <italic><tp:taxon-name><tp:taxon-name-part taxon-name-part-type="genus">Rhoenanthus</tp:taxon-name-part><tp:taxon-name-part taxon-name-part-type="species">distafurcus</tp:taxon-name-part></tp:taxon-name></italic> Bae et McCafferty (<tp:taxon-name><tp:taxon-name-part taxon-name-part-type="order">Ephemeroptera</tp:taxon-name-part></tp:taxon-name>: <tp:taxon-name><tp:taxon-name-part taxon-name-part-type="family">Potamanthidae</tp:taxon-name-part></tp:taxon-name>) with notes on distribution and biology.</article-title><source>Aquatic Insects</source><volume>22</volume>(<issue>1</issue>): <fpage>9</fpage>–<lpage>17</lpage>. <ext-link xlink:type="simple" ext-link-type="doi" xlink:href="10.1076/0165-0424(200001)22:1;1-Z;FT009">https://doi.org/10.1076/0165-0424(200001)22:1;1-Z;FT009</ext-link></mixed-citation></ref><ref id="B1"><mixed-citation xmlns:xlink="http://www.w3.org/1999/xlink" xlink:type="simple"><person-group><name name-style="western"><surname>Bae</surname><given-names>YJ</given-names></name><name name-style="western"><surname>McCafferty</surname><given-names>WP</given-names></name></person-group> (<year>1991</year>) Phylogenetic Systematics of the <tp:taxon-name><tp:taxon-name-part taxon-name-part-type="family">Potamanthidae</tp:taxon-name-part></tp:taxon-name> (<tp:taxon-name><tp:taxon-name-part taxon-name-part-type="order">Ephemeroptera</tp:taxon-name-part></tp:taxon-name>). Transactions of the American Entomological Society 117(3/4): 1–143.</mixed-citation></ref></ref-list></tp:taxon-treatment>
