# Supplementary material for: Behningiidae and Potamanthidae (Insecta, Ephemeroptera) in Thailand
Source: Zookeys. 2021 Oct 29;1067:57–82. doi: 10.3897/zookeys.1067.72779 (PMC8571249; doi:10.3897/zookeys.1067.72779)
Supplement: XML Treatment for Rhoenanthus (Rhoenanthus) speciosus [file zookeys.1067.72779-treatment8.xml]

<!DOCTYPE tp:taxon-treatment
  PUBLIC "-//TaxonX//DTD Taxonomic Treatment Publishing DTD v0 20100105//EN" "tax-treatment-NSO.dtd">
<tp:taxon-treatment xmlns:tp="http://www.plazi.org/taxpub"><tp:treatment-meta><kwd-group><label>Taxon classification</label><kwd><named-content xmlns:xlink="http://www.w3.org/1999/xlink" content-type="kingdom">Animalia</named-content></kwd><kwd><named-content xmlns:xlink="http://www.w3.org/1999/xlink" content-type="order">Ephemeroptera</named-content></kwd><kwd><named-content xmlns:xlink="http://www.w3.org/1999/xlink" content-type="family">Potamanthidae</named-content></kwd></kwd-group><mixed-citation publication-type="journal"><person-group><name><surname>Kwanboon</surname><given-names>Sedtawut</given-names></name><name><surname>Sartori</surname><given-names>Michel</given-names></name><name><surname>Boonsoong</surname><given-names>Boonsatien</given-names></name></person-group><article-title><tp:taxon-name><tp:taxon-name-part taxon-name-part-type="family">Behningiidae</tp:taxon-name-part></tp:taxon-name> and <tp:taxon-name><tp:taxon-name-part taxon-name-part-type="family">Potamanthidae</tp:taxon-name-part></tp:taxon-name> (<tp:taxon-name><tp:taxon-name-part taxon-name-part-type="class">Insecta</tp:taxon-name-part></tp:taxon-name>, <tp:taxon-name><tp:taxon-name-part taxon-name-part-type="order">Ephemeroptera</tp:taxon-name-part></tp:taxon-name>) in Thailand</article-title><source>Zookeys</source><day>29</day><month>10</month><year>2021</year><volume>1067</volume><fpage>57</fpage><lpage>82</lpage><pub-id pub-id-type="doi">10.3897/zookeys.1067.72779</pub-id></mixed-citation></tp:treatment-meta><tp:nomenclature><tp:taxon-name><object-id xmlns:xlink="http://www.w3.org/1999/xlink" content-type="arpha" xlink:type="simple">BB3B5E97-D40A-5257-B3E9-46F0D0CDDEE5</object-id><tp:taxon-name-part taxon-name-part-type="genus" reg="Rhoenanthus">Rhoenanthus</tp:taxon-name-part> (<tp:taxon-name-part taxon-name-part-type="subgenus" reg="Rhoenanthus">Rhoenanthus</tp:taxon-name-part>) <tp:taxon-name-part taxon-name-part-type="species" reg="speciosus">speciosus</tp:taxon-name-part></tp:taxon-name><tp:taxon-authority>Eaton, 1881</tp:taxon-authority><xref ref-type="fig" rid="F10">Figures 10F</xref><xref ref-type="fig" rid="F11">, 11E</xref><xref ref-type="fig" rid="F13">, 13</xref><xref ref-type="fig" rid="F14">, 14</xref></tp:nomenclature><tp:treatment-sec sec-type="material" id="SECID0E3NBG"><title>Materials examined.</title><p>5 larvae, Thailand, Narathiwat province, Klong Aika Ding stream, <named-content xmlns:xlink="http://www.w3.org/1999/xlink" content-type="dwc:verbatimCoordinates" xlink:type="simple"><named-content content-type="geo-json" specific-use="{&#34;type&#34;:&#34;Point&#34;,&#34;coordinates&#34;:[101.834861,5.796083]}" id="NCID0EFOBG" xlink:type="simple">5°47'45.9"N, 101°50'05.5"E</named-content></named-content>, 22.IV.2018, B. Boonsoong leg.</p></tp:treatment-sec><tp:treatment-sec sec-type="diagnosis" id="SECID0EKOBG"><title>Diagnosis.</title><p>The larvae of <italic><tp:taxon-name><tp:taxon-name-part taxon-name-part-type="genus" reg="Rhoenanthus">Rhoenanthus</tp:taxon-name-part><tp:taxon-name-part taxon-name-part-type="species" reg="speciosus">speciosus</tp:taxon-name-part></tp:taxon-name></italic> can be distinguished from those of other <tp:taxon-name><tp:taxon-name-part taxon-name-part-type="genus" reg="Rhoenanthus">Rhoenanthus</tp:taxon-name-part> (<tp:taxon-name-part taxon-name-part-type="subgenus" reg="Rhoenanthus">Rhoenanthus</tp:taxon-name-part>)</tp:taxon-name> species based on the following characteristics: i) lateral subapical spine of the mandibular tusk present (Fig. <xref ref-type="fig" rid="F10">10F</xref>), ii) absence of medial rounded setae on the mandibular tusk, iii) length of the mandibular tusks ca 1.7–2.3× length of the head, iv) length of the foretibiae ca 1.2–1.23× length of the forefemora and about 2.72–2.82× length of the foretarsi, v) leg with colour marking as in Fig. <xref ref-type="fig" rid="F11">11E, and vi</xref>) 4 or 5 bipectinated lateral setae on the mandibles (<xref ref-type="bibr" rid="B1">Bae and McCafferty 1991</xref>).</p><p><bold>Egg</bold> (dissected from mature larva). Oval; with two large conical polar caps, (Fig. <xref ref-type="fig" rid="F13">13A</xref>); chorion with numerous scattered tubercles, with knob-terminated coiled threads at the equatorial zone; tagenoform micropyle; sperm guide circular (Fig. <xref ref-type="fig" rid="F13">13B</xref>).</p></tp:treatment-sec><tp:treatment-sec sec-type="distribution" id="SECID0E5PBG"><title>Distribution.</title><p>Narathiwat and Songkla provinces.</p></tp:treatment-sec><tp:treatment-sec sec-type="remarks" id="SECID0EDQBG"><title>Remark.</title><p>The larvae of <italic><tp:taxon-name><tp:taxon-name-part taxon-name-part-type="genus" reg="Rhoenanthus">Rhoenanthus</tp:taxon-name-part><tp:taxon-name-part taxon-name-part-type="species" reg="speciosus">speciosus</tp:taxon-name-part></tp:taxon-name></italic> were reported by <xref ref-type="bibr" rid="B1">Bae and McCafferty (1991)</xref> based on specimens from Indonesia and Malaysia. <xref ref-type="bibr" rid="B18">Parnrong et al. (2002)</xref> reported this species from Songkhla province (southern Thailand). In the present study, we found the larva of this species in the nearby Narathiwat province. The distribution of <italic><tp:taxon-name><tp:taxon-name-part taxon-name-part-type="genus" reg="Rhoenanthus">R.</tp:taxon-name-part><tp:taxon-name-part taxon-name-part-type="species" reg="speciosus">speciosus</tp:taxon-name-part></tp:taxon-name></italic> seems to be restricted to the south of the Isthmus of Kra, as was found for another mayfly species, <italic><tp:taxon-name><tp:taxon-name-part taxon-name-part-type="genus" reg="Prosopistoma">Prosopistoma</tp:taxon-name-part><tp:taxon-name-part taxon-name-part-type="species" reg="wouterae">wouterae</tp:taxon-name-part></tp:taxon-name></italic> (Boonsoong &amp; Sartori, 2019). These findings constitute the northern limit of the known distribution of this species.</p></tp:treatment-sec><tp:treatment-sec><!--Section generated to contain objects referenced in tp:taxon-treatment.--><fig id="F10" position="float" orientation="portrait"><object-id xmlns:xlink="http://www.w3.org/1999/xlink" content-type="doi" xlink:type="simple">10.3897/zookeys.1067.72779.figure10</object-id><object-id xmlns:xlink="http://www.w3.org/1999/xlink" content-type="arpha" xlink:type="simple">BEEE7D41-246A-56C1-B132-8761177D9CCD</object-id><label>Figure 10.</label><caption><p>Larval morphology (head and mandibular tusk) <bold>A</bold><italic><tp:taxon-name><tp:taxon-name-part taxon-name-part-type="genus" reg="Potamanthus">Potamanthus</tp:taxon-name-part><tp:taxon-name-part taxon-name-part-type="species" reg="formosus">formosus</tp:taxon-name-part></tp:taxon-name></italic> Eaton, 1892 <bold>B</bold><italic><tp:taxon-name><tp:taxon-name-part taxon-name-part-type="genus" reg="Rhoenanthus">Rhoenanthus</tp:taxon-name-part><tp:taxon-name-part taxon-name-part-type="species" reg="magnificus">magnificus</tp:taxon-name-part></tp:taxon-name></italic> Ulmer, 1920 <bold>C</bold><italic><tp:taxon-name><tp:taxon-name-part taxon-name-part-type="genus" reg="Rhoenanthus">R.</tp:taxon-name-part><tp:taxon-name-part taxon-name-part-type="species" reg="obscurus">obscurus</tp:taxon-name-part></tp:taxon-name></italic> Navás, 1922 <bold>D</bold> angle measurement of mandibular tusk <bold>E</bold><italic><tp:taxon-name><tp:taxon-name-part taxon-name-part-type="genus" reg="Rhoenanthus">R.</tp:taxon-name-part><tp:taxon-name-part taxon-name-part-type="species" reg="distafurcus">distafurcus</tp:taxon-name-part></tp:taxon-name></italic> Bae &amp; McCafferty, 1991 <bold>F</bold><italic><tp:taxon-name><tp:taxon-name-part taxon-name-part-type="genus" reg="Rhoenanthus">R.</tp:taxon-name-part><tp:taxon-name-part taxon-name-part-type="species" reg="speciosus">speciosus</tp:taxon-name-part></tp:taxon-name></italic> Eaton, 1881.</p></caption><graphic xmlns:xlink="http://www.w3.org/1999/xlink" xlink:href="zookeys-1067-057-g010.jpg" position="float" orientation="portrait" xlink:type="simple" id="oo_604591.jpg"><uri content-type="original_file" xlink:type="simple">https://binary.pensoft.net/fig/604591</uri></graphic></fig><fig id="F11" position="float" orientation="portrait"><object-id xmlns:xlink="http://www.w3.org/1999/xlink" content-type="doi" xlink:type="simple">10.3897/zookeys.1067.72779.figure11</object-id><object-id xmlns:xlink="http://www.w3.org/1999/xlink" content-type="arpha" xlink:type="simple">C3DFD57E-DBEF-58DA-87BD-FCDDFB828070</object-id><label>Figure 11.</label><caption><p>Larval morphology (foreleg) <bold>A</bold><italic><tp:taxon-name><tp:taxon-name-part taxon-name-part-type="genus" reg="Potamanthus">Potamanthus</tp:taxon-name-part><tp:taxon-name-part taxon-name-part-type="species" reg="formosus">formosus</tp:taxon-name-part></tp:taxon-name></italic> Eaton, 1892 <bold>B</bold><italic><tp:taxon-name><tp:taxon-name-part taxon-name-part-type="genus" reg="Rhoenanthus">Rhoenanthus</tp:taxon-name-part><tp:taxon-name-part taxon-name-part-type="species" reg="magnificus">magnificus</tp:taxon-name-part></tp:taxon-name></italic> Ulmer, 1920 <bold>C</bold><italic><tp:taxon-name><tp:taxon-name-part taxon-name-part-type="genus" reg="Rhoenanthus">R.</tp:taxon-name-part><tp:taxon-name-part taxon-name-part-type="species" reg="obscurus">obscurus</tp:taxon-name-part></tp:taxon-name></italic> Navás, 1922 <bold>D</bold><italic><tp:taxon-name><tp:taxon-name-part taxon-name-part-type="genus" reg="Rhoenanthus">R.</tp:taxon-name-part><tp:taxon-name-part taxon-name-part-type="species" reg="distafurcus">distafurcus</tp:taxon-name-part></tp:taxon-name></italic> Bae &amp; McCafferty, 1991 <bold>E</bold><italic><tp:taxon-name><tp:taxon-name-part taxon-name-part-type="genus" reg="Rhoenanthus">R.</tp:taxon-name-part><tp:taxon-name-part taxon-name-part-type="species" reg="speciosus">speciosus</tp:taxon-name-part></tp:taxon-name></italic> Eaton, 1881. Scale bar: 1 mm.</p></caption><graphic xmlns:xlink="http://www.w3.org/1999/xlink" xlink:href="zookeys-1067-057-g011.jpg" position="float" orientation="portrait" xlink:type="simple" id="oo_604592.jpg"><uri content-type="original_file" xlink:type="simple">https://binary.pensoft.net/fig/604592</uri></graphic></fig><fig id="F13" position="float" orientation="portrait"><object-id xmlns:xlink="http://www.w3.org/1999/xlink" content-type="doi" xlink:type="simple">10.3897/zookeys.1067.72779.figure13</object-id><object-id xmlns:xlink="http://www.w3.org/1999/xlink" content-type="arpha" xlink:type="simple">483A6AFB-D56F-54B9-A608-8480FC51B987</object-id><label>Figure 13.</label><caption><p>SEMs of egg structures of <italic><tp:taxon-name><tp:taxon-name-part taxon-name-part-type="genus" reg="Rhoenanthus">Rhoenanthus</tp:taxon-name-part><tp:taxon-name-part taxon-name-part-type="species" reg="speciosus">speciosus</tp:taxon-name-part></tp:taxon-name></italic> Eaton, 1881 <bold>A</bold> general outline of egg <bold>B</bold> micropyle.</p></caption><graphic xmlns:xlink="http://www.w3.org/1999/xlink" xlink:href="zookeys-1067-057-g013.jpg" position="float" orientation="portrait" xlink:type="simple" id="oo_604594.jpg"><uri content-type="original_file" xlink:type="simple">https://binary.pensoft.net/fig/604594</uri></graphic></fig><fig id="F14" position="float" orientation="portrait"><object-id xmlns:xlink="http://www.w3.org/1999/xlink" content-type="doi" xlink:type="simple">10.3897/zookeys.1067.72779.figure14</object-id><object-id xmlns:xlink="http://www.w3.org/1999/xlink" content-type="arpha" xlink:type="simple">791F1B33-997A-54C9-97EA-D05662420F89</object-id><label>Figure 14.</label><caption><p>Distribution map of the family <tp:taxon-name><tp:taxon-name-part taxon-name-part-type="family">Potamanthidae</tp:taxon-name-part></tp:taxon-name> in Thailand.</p></caption><graphic xmlns:xlink="http://www.w3.org/1999/xlink" xlink:href="zookeys-1067-057-g014.jpg" position="float" orientation="portrait" xlink:type="simple" id="oo_604595.jpg"><uri content-type="original_file" xlink:type="simple">https://binary.pensoft.net/fig/604595</uri></graphic></fig></tp:treatment-sec><ref-list><ref id="B1"><mixed-citation xmlns:xlink="http://www.w3.org/1999/xlink" xlink:type="simple"><person-group><name name-style="western"><surname>Bae</surname><given-names>YJ</given-names></name><name name-style="western"><surname>McCafferty</surname><given-names>WP</given-names></name></person-group> (<year>1991</year>) Phylogenetic Systematics of the <tp:taxon-name><tp:taxon-name-part taxon-name-part-type="family">Potamanthidae</tp:taxon-name-part></tp:taxon-name> (<tp:taxon-name><tp:taxon-name-part taxon-name-part-type="order">Ephemeroptera</tp:taxon-name-part></tp:taxon-name>). Transactions of the American Entomological Society 117(3/4): 1–143.</mixed-citation></ref><ref id="B18"><mixed-citation xmlns:xlink="http://www.w3.org/1999/xlink" xlink:type="simple"><person-group><name name-style="western"><surname>Parnrong</surname><given-names>S</given-names></name><name name-style="western"><surname>Buathong</surname><given-names>M</given-names></name><name name-style="western"><surname>Sites</surname><given-names>RW</given-names></name></person-group> (<year>2002</year>) <article-title>New records of <tp:taxon-name><tp:taxon-name-part taxon-name-part-type="family">Behningiidae</tp:taxon-name-part></tp:taxon-name>, <tp:taxon-name><tp:taxon-name-part taxon-name-part-type="family">Potamanthidae</tp:taxon-name-part></tp:taxon-name>, and <tp:taxon-name><tp:taxon-name-part taxon-name-part-type="family">Prosopistomatidae</tp:taxon-name-part></tp:taxon-name> (<tp:taxon-name><tp:taxon-name-part taxon-name-part-type="order">Ephemeroptera</tp:taxon-name-part></tp:taxon-name>) from Thailand.</article-title><source>Science Asia</source><volume>28</volume>: <fpage>407</fpage>–<lpage>409</lpage>.</mixed-citation></ref></ref-list></tp:taxon-treatment>
